# Supplementary material for: Pathways of Iron and Sulfur Acquisition, Cofactor Assembly, Destination, and Storage in Diverse Archaeal Methanogens and Alkanotrophs
Source: J Bacteriol. 2021 Aug 9;203(17):e00117-21. doi: 10.1128/JB.00117-21 (PMC8351635; doi:10.1128/JB.00117-21)
Supplement: Supplemental file 1 — Data Set S1. Download JB.00117-21-s0002.xlsx, XLSX file, 0.07 MB [file jb.00117-21-s0002.xlsx]

## Sheet: Table S1
Dataset S1. Identifiers, classification (Type I or Type II), and taxonomy of the 326 genomes examined here.
Genome ID	Taxonomic Order	Methanogen_Class	Phylogenetic Group	Genome Name / Sample Name	Phylum	Class	Order	Family	Genus	Sequencing Status	Study Name	Genome Size <br> * assembled	Gene Count <br> * assembled	Estimated Completeness	Sequencing Center	Sequencing Status	IMG Release/Pipeline Version	IMG Submission ID	JGI Project ID / ITS SP ID	JGI Analysis Product Name	JGI Analysis Project Type	GOLD Analysis Project ID	GOLD Sequencing Project ID	GOLD Study ID	NCBI Taxon ID	NCBI Project ID	RefSeq Project ID	Release Date	Strain
2695421019	Unclassified - Bathyarchaeota	Unclassified	Bathyarchaeota	Candidatus Bathyarchaeota archaeon BA1	Candidatus Bathyarchaeota	unclassified	unclassified	unclassified	unclassified	Permanent Draft	Methane metabolism in the archaeal phylum Bathyarchaeota revealed by genome-centric metagenomics	1931714	2494	91.59	University of Queensland	Permanent Draft	IMG Annotation Pipeline v.4.11.4	97037	0		Metagenome-Assembled Genome	Ga0136912	Gp0155420	Gs0121530	1700835			2016-09-17	BA1
2695421020	Unclassified - Bathyarchaeota	Unclassified	Bathyarchaeota	Candidatus Bathyarchaeota archaeon BA2	Candidatus Bathyarchaeota	unclassified	unclassified	unclassified	unclassified	Permanent Draft	Methane metabolism in the archaeal phylum Bathyarchaeota revealed by genome-centric metagenomics	1455689	1834	93.77	University of Queensland	Permanent Draft	IMG Annotation Pipeline v.4.11.4	97038	0		Metagenome-Assembled Genome	Ga0136913	Gp0155420	Gs0121530	1700836			2016-09-17	BA2
2773857646	Unclassified - Bathyarchaeota	Unclassified	Bathyarchaeota	Unclassified Bathyarchaeota JZ-2 bin_220	Candidatus Bathyarchaeota	unclassified	unclassified	unclassified	unclassified	Permanent Draft	Metagenomics study of hot springs in Tengchong, Yunnan	1245928	1437	95.33	Beijing Novogene Bioinformatics Technology Co., Ltd	Permanent Draft	IMG Annotation Pipeline v.4.15.1	126272	0		Metagenome-Assembled Genome	Ga0186730	Gp0206485	Gs0127627	928852			2017-04-28	JZ bin_7 (updated)
2773857652	Unclassified - Crenarchaeota	Unclassified	Crenarchaeota	Unclassified Crenarchaeota GMQP bin_37	Candidatus Crenarchaeota	unclassified	unclassified	unclassified	unclassified	Permanent Draft	Metagenomics study of hot springs in Tengchong, Yunnan	1492324	1641	99.07	Beijing Novogene Bioinformatics Technology Co., Ltd		IMG Annotation Pipeline v.4.16.1	182909	0			Ga0263257	Gp0304155	Gs0127627	28889	0	0	2019-09-17	GMQP bin_37
2721755438	Unclassified - Crenarchaeota	Unclassified	Crenarchaeota	Unclassified Crenarchaeota JZ bin_38	Candidatus Crenarchaeota	unclassified	unclassified	unclassified	unclassified	Permanent Draft	Metagenomics study of hot springs in Tengchong, Yunnan	1522085	1621	98.75	Beijing Novogene Bioinformatics Technology Co., Ltd		IMG Annotation Pipeline v.4.16.1	182898	0			Ga0263245	Gp0304335	Gs0127627	28889	0	0	2019-09-17	JZ-1 bin_66
2773857641	Unclassified - Crenarchaeota	Unclassified	Crenarchaeota	Unclassified Crenarchaeota JZ-1 bin_66	Candidatus Crenarchaeota	unclassified	unclassified	unclassified	unclassified	Permanent Draft	Metagenomics study of hot springs in Tengchong, Yunnan	1265549	1402	100	Beijing Novogene Bioinformatics Technology Co., Ltd		IMG Annotation Pipeline v.4.16.1	182908	0			Ga0263256	Gp0304153	Gs0127627	28889	0	0	2019-09-17	ZMQR bin_18
2773857651	Unclassified - Crenarchaeota	Unclassified	Crenarchaeota	Unclassified Crenarchaeota ZMQR bin_18	Candidatus Crenarchaeota	unclassified	unclassified	unclassified	unclassified	Permanent Draft	Metagenomics study of hot springs in Tengchong, Yunnan	1227868	1427	96.26	Beijing Novogene Bioinformatics Technology Co., Ltd		IMG Annotation Pipeline v.4.16.1	182903	0			Ga0263250	Gp0266519	Gs0127627	28889	0	0	2019-09-17	JZ-2 bin_220
2773857653	Unclassified - Archaeoglobales	Unclassified	Euryarchaeota	Unclassified Archaeoglobales GMQP bin_32	Euryarchaeota	Archaeoglobi	Archaeoglobales	Archaeoglobaceae	unclassified	Permanent Draft	Metagenomics study of hot springs in Tengchong, Yunnan	1508274	1615	96.88	Beijing Novogene Bioinformatics Technology Co., Ltd		IMG Annotation Pipeline v.4.14.6	117213	0			Ga0180368	Gp0206485	Gs0127627	28889	0	0	2017-03-23	JZ bin_38
2773857642	Unclassified - Hadesarchaeota	Unclassified	Hadesarchaeota	Unclassified Hadesarchaeota JZ-1 bin_103	Candidatus Hadesarchaeota	unclassified	unclassified	unclassified	unclassified	Permanent Draft	Metagenomics study of hot springs in Tengchong, Yunnan	948043	1097	81.15	Beijing Novogene Bioinformatics Technology Co., Ltd		IMG Annotation Pipeline v.4.16.1	182899	0			Ga0263246	Gp0304335	Gs0127627	1775750	0	0	2019-09-17	JZ-1 bin_103
2773857644	Unclassified - Hadesarchaeota	Unclassified	Hadesarchaeota	Unclassified Hadesarchaeota JZ-2 bin_199	Candidatus Hadesarchaeota	unclassified	unclassified	unclassified	unclassified	Permanent Draft	Metagenomics study of hot springs in Tengchong, Yunnan	1235580	1375	93.46	Beijing Novogene Bioinformatics Technology Co., Ltd		IMG Annotation Pipeline v.4.16.1	182901	0			Ga0263248	Gp0266519	Gs0127627	1775750	0	0	2019-09-17	JZ-2 bin_199
2574179771	Methanobacteriales	Class I	Methanobacteriales	Methanobacterium arcticum M2, DSM 19844	Euryarchaeota	Methanobacteria	Methanobacteriales	Methanobacteriaceae	Methanobacterium	Permanent Draft	Genomic biology of novel permafrost methanogens: Methanobacterium veterum and M. arcticum	3393923	3349	99.07	DOE Joint Genome Institute (JGI)	Permanent Draft		39428	1022133	Microbial Minimal Draft Isolate Genome	Genome Analysis	Ga0004724	Gp0042640	Gs0015049	386456			2014-07-07	M2
2791355014	Methanobacteriales	Class I	Methanobacteriales	Methanobacterium bryantii M.o.H.	Euryarchaeota	Methanobacteria	Methanobacteriales	Methanobacteriaceae	Methanobacterium	Permanent Draft	Methanobacterium bryantii M.o.H. genome sequencing	3459568	3367	99.07	University of California, Santa Barbara	Permanent Draft	IMG Annotation Pipeline v.4.16.4	194891	0		Genome Analysis	Ga0308562	Gp0322642	Gs0135267	2161	0		2018-08-24
2728369539	Methanobacteriales	Class I	Methanobacteriales	Methanobacterium congolense Buetzberg	Euryarchaeota	Methanobacteria	Methanobacteriales	Methanobacteriaceae	Methanobacterium	Finished	Complete genome of Methanobacterium congolense Buetzberg	2469575	2430	100	Center for Biotechnology (CeBiTec), Bielefeld Univeristy	Finished	IMG Annotation Pipeline v.4.15.1	126011	0		Genome Analysis	Ga0175048	Gp0204033	Gs0128563	118062	0		2017-04-28	Buetzberg
2630968343	Methanobacteriales	Class I	Methanobacteriales	Methanobacterium formicicum BRM9	Euryarchaeota	Methanobacteria	Methanobacteriales	Methanobacteriaceae	Methanobacterium	Finished	Methanobacterium formicicum BRM9	2449987	2452	99.07	Pastoral Greenhouse Gas Research Consortium (PGgRc)	Finished		70251	0		Genome Analysis	Ga0069308	Gp0007264	Gs0017643	2162	0		2015-09-21	BRM9
2645727909	Methanobacteriales	Class I	Methanobacteriales	Methanobacterium formicicum DSM 1535	Euryarchaeota	Methanobacteria	Methanobacteriales	Methanobacteriaceae	Methanobacterium	Finished	Methanobacterium formicium DSM1535	2478074	2459	99.07	Center for Biotechnology (CeBiTec), Bielefeld Univeristy	Finished		76111	0		Genome Analysis	Ga0098277	Gp0122601	Gs0117340	2162	0		2016-01-05	DSM 1535
2519899733	Methanobacteriales	Class I	Methanobacteriales	Methanobacterium formicicum DSM 3637	Euryarchaeota	Methanobacteria	Methanobacteriales	Methanobacteriaceae	Methanobacterium	Permanent Draft	Methanobacterium formicicum DSM 3637	2684267	2568	100	University of Sevilla	Permanent Draft		12315	0		Genome Analysis	Ga0012063	Gp0023421	Gs0017644	1204725	0			DSM 3637
2681813006	Methanobacteriales	Class I	Methanobacteriales	Methanobacterium formicicum JCM 10132	Euryarchaeota	Methanobacteria	Methanobacteriales	Methanobacteriaceae	Methanobacterium	Permanent Draft	Genome sequencing of Methanobacterium formicicum JCM 10132	2437688	3856	91.28	University of Tokyo	Permanent Draft	IMG Annotation Pipeline v.4.11.4	90172	0		Genome Analysis	Ga0128400	Gp0093079	Gs0110741	1300163	0		2016-06-30	JCM 10132
2684622658	Methanobacteriales	Class I	Methanobacteriales	Methanobacterium formicicum Mb91	Euryarchaeota	Methanobacteria	Methanobacteriales	Methanobacteriaceae	Methanobacterium	Finished	Complete genome sequence of Methanobacterium formicicum Mb9	2494510	2469	99.07	Center for Biotechnology (CeBiTec), Bielefeld Univeristy	Finished	IMG Annotation Pipeline v.4.11.4	90781	0		Genome Analysis	Ga0125095	Gp0145966	Gs0120266	2162	0		2016-07-12	Mb91
650716052	Methanobacteriales	Class I	Methanobacteriales	Methanobacterium lacus AL-21	Euryarchaeota	Methanobacteria	Methanobacteriales	Methanobacteriaceae	Methanobacterium	Finished	Genome sequencing and comparison of novel methanogens from peatlands and bioreactors	2583753	2584	100	DOE Joint Genome Institute (JGI)	Finished	IMG/W 3.5		402817		Genome Analysis	Ga0029345	Gp0008935	Gs0014975	877455	53495	63623	2011-12-01	AL-21
650716053	Methanobacteriales	Class I	Methanobacteriales	Methanobacterium paludis SWAN-1	Euryarchaeota	Methanobacteria	Methanobacteriales	Methanobacteriaceae	Methanobacterium	Finished	Genome sequencing and comparison of novel methanogens from peatlands and bioreactors	2546541	2500	100	DOE Joint Genome Institute (JGI)	Finished	IMG/W 3.5		402818		Genome Analysis	Ga0029346	Gp0008774	Gs0014975	868131	53561	67359	2011-12-01	SWAN-1
2808606441	Methanobacteriales	Class I	Methanobacteriales	Methanobacterium sp. BinDG78mb55	Euryarchaeota	Methanobacteria	Methanobacteriales	Methanobacteriaceae	Methanobacterium	Permanent Draft	Metagenomes from anaerobic digester of solid waste	1853510	2029	95.33	University of Toronto	Permanent Draft	IMG Annotation Pipeline v.4.16.5	202517	0		Metagenome-Assembled Genome	Ga0326131	Gp0238878	Gs0130338	2160			2018-11-17
2770939657	Methanobacteriales	Class I	Methanobacteriales	Methanobacterium sp. BinDmb120	Euryarchaeota	Methanobacteria	Methanobacteriales	Methanobacteriaceae	Methanobacterium	Permanent Draft	Metagenomes from anaerobic digester of solid waste	1905810	2093	86.27	University of Toronto	Permanent Draft	IMG Annotation Pipeline v.4.16.1	181100	0		Metagenome-Assembled Genome	Ga0256710	Gp0238866	Gs0130338	2160			2018-02-21	BinDmb120
2811994974	Methanobacteriales	Class I	Methanobacteriales	Methanobacterium sp. BinDmb89	Euryarchaeota	Methanobacteria	Methanobacteriales	Methanobacteriaceae	Methanobacterium	Permanent Draft	Metagenomes from anaerobic digester of solid waste	1505855	1761	85.44	University of Toronto	Permanent Draft	IMG Annotation Pipeline v.4.16.6	203946	0		Metagenome-Assembled Genome	Ga0326718	Gp0238878	Gs0130338	2160			2018-12-05
2516653036	Methanobacteriales	Class I	Methanobacteriales	Methanobacterium sp. Maddingley MBC34	Euryarchaeota	Methanobacteria	Methanobacteriales	Methanobacteriaceae	Methanobacterium	Permanent Draft	Methanobacterium sp. Maddingley draft genome sequence	2420154	2471	96.26	U.S. Department of Energy (DOE)	Permanent Draft		10277	0		Metagenome-Assembled Genome	Ga0011348	Gp0293148	Gs0017646	1220534			2013-06-19	Maddingley MBC34
2636415780	Methanobacteriales	Class I	Methanobacteriales	Methanobacterium sp. MB1	Euryarchaeota	Methanobacteria	Methanobacteriales	Methanobacteriaceae	Methanobacterium	Finished	Complete Genome Sequence of the Hydrogenotrophic Archaeon Methanobacterium sp., Isolated from a Production-Scale Biogas Plant	2029766	2068	97.2	Bielefeld University	Finished		72018	0		Genome Analysis	Ga0081709	Gp0102021	Gs0113304	1379702	0		2015-10-20	MB1
2775506919	Methanobacteriales	Class I	Methanobacteriales	Methanobacterium sp. MZ-A1	Euryarchaeota	Methanobacteria	Methanobacteriales	Methanobacteriaceae	Methanobacterium	Finished	Comparative genomics of isolates from deep and shallow subsurface biosphere	2524329	2485	98.13	Japan Agency for Marine-Earth Science and Technology	Finished	IMG Annotation Pipeline v.4.16.2	185060	0		Genome Analysis	Ga0263676	Gp0300985	Gs0133689	1911685	0		2018-04-16	MZ-A1
2582581250	Methanobacteriales	Class I	Methanobacteriales	Methanobacterium sp. SMA-27	Euryarchaeota	Methanobacteria	Methanobacteriales	Methanobacteriaceae	Methanobacterium	Permanent Draft	Genomic basis of thermal adaption and carbon metabolism in permafrost isolates	2490725	2621	100	DOE Joint Genome Institute (JGI)	Permanent Draft		44783	1015706	Microbial Improved Draft Isolate Genome	Genome Analysis	Ga0003296	Gp0033152	Gs0015048	1495336			2014-08-09	SMA-27
2775506920	Methanobacteriales	Class I	Methanobacteriales	Methanobacterium subterraneum A8p	Euryarchaeota	Methanobacteria	Methanobacteriales	Methanobacteriaceae	Methanobacterium	Finished	Comparative genomics of isolates from deep and shallow subsurface biosphere	2515817	2484	98.13	Japan Agency for Marine-Earth Science and Technology	Finished	IMG Annotation Pipeline v.4.16.2	185061	0		Genome Analysis	Ga0264094	Gp0300986	Gs0133689	59277	0		2018-04-16	A8p
2775506917	Methanobacteriales	Class I	Methanobacteriales	Methanobacterium subterraneum MO-MB1	Euryarchaeota	Methanobacteria	Methanobacteriales	Methanobacteriaceae	Methanobacterium	Finished	Comparative genomics of isolates from deep and shallow subsurface biosphere	2506225	2501	98.13	Japan Agency for Marine-Earth Science and Technology	Finished	IMG Annotation Pipeline v.4.16.2	185058	0		Genome Analysis	Ga0263284	Gp0300984	Gs0133689	59277	0		2018-04-16	MO-MB1
2582580744	Methanobacteriales	Class I	Methanobacteriales	Methanobacterium veterum MK4, DSM 19849	Euryarchaeota	Methanobacteria	Methanobacteriales	Methanobacteriaceae	Methanobacterium	Permanent Draft	Genomic biology of novel permafrost methanogens: Methanobacterium veterum and M. arcticum	3369555	3319	100	DOE Joint Genome Institute (JGI)	Permanent Draft		44253	1022136	Microbial Minimal Draft Isolate Genome	Genome Analysis	Ga0004725	Gp0042641	Gs0015049	408577			2014-08-09	MK4
2627853524	Methanobacteriales	Class I	Methanobacteriales	Methanobrevibacter arboriphilicus DH1	Euryarchaeota	Methanobacteria	Methanobacteriales	Methanobacteriaceae	Methanobrevibacter	Permanent Draft	Methanobrevibacter arboriphilus DH1	2445031	2007	100	Goettingen Genomics Laboratory	Permanent Draft		68505	0		Genome Analysis	Ga0079378	Gp0076455	Gs0106968	39441			2017-04-24	DH1
2617271074	Methanobacteriales	Class I	Methanobacteriales	Methanobrevibacter arboriphilus ANOR1	Euryarchaeota	Methanobacteria	Methanobacteriales	Methanobacteriaceae	Methanobrevibacter	Permanent Draft	Draft Genome Methanobrevibacter arboriphilicus	2221072	2038	100	Aix-Marseille University	Permanent Draft		63337	0		Genome Analysis	Ga0053423	Gp0100974	Gs0112012	1401244	0		2015-06-01	ANOR1
2684622505	Methanobacteriales	Class I	Methanobacteriales	Methanobrevibacter arboriphilus JCM 13429	Euryarchaeota	Methanobacteria	Methanobacteriales	Methanobacteriaceae	Methanobrevibacter	Permanent Draft	Genome sequencing of Methanobrevibacter arboriphilus JCM 13429	2258745	3725	85.53	University of Tokyo	Permanent Draft	IMG Annotation Pipeline v.4.11.4	90181	0		Genome Analysis	Ga0128401	Gp0093112	Gs0110742	1300164	0		2016-07-12	JCM 13429
2681813027	Methanobacteriales	Class I	Methanobacteriales	Methanobrevibacter arboriphilus JCM 9315	Euryarchaeota	Methanobacteria	Methanobacteriales	Methanobacteriaceae	Methanobrevibacter	Permanent Draft	Genome sequencing of Methanobrevibacter arboriphilus JCM 9315	2142611	2593	90.04	University of Tokyo	Permanent Draft	IMG Annotation Pipeline v.4.11.4	90195	0		Genome Analysis	Ga0128315	Gp0093203	Gs0110743	1293039	0		2016-06-30	JCM 9315
2551306657	Methanobacteriales	Class I	Methanobacteriales	Methanobrevibacter boviskoreani JH1	Euryarchaeota	Methanobacteria	Methanobacteriales	Methanobacteriaceae	Methanobrevibacter	Permanent Draft	Methanobrevibacter sp. JH1	2045801	1799	100	Korea Research Institute of Bioscience and Biotechnology	Permanent Draft		25259	0		Genome Analysis	Ga0021326	Gp0035818	Gs0017653	1214066	0			JH1
2684622742	Methanobacteriales	Class I	Methanobacteriales	Methanobrevibacter curvatus DSM11111	Euryarchaeota	Methanobacteria	Methanobacteriales	Methanobacteriaceae	Methanobrevibacter	Permanent Draft	Sequencing of Methanobrevibacter genomes	2380562	2007	99.07	Goettingen Genomics Laboratory	Permanent Draft	IMG Annotation Pipeline v.4.11.4	90865	0		Genome Analysis	Ga0126275	Gp0146557	Gs0120329	49547	0		2016-07-12	DSM11111
2684622743	Methanobacteriales	Class I	Methanobacteriales	Methanobrevibacter cuticularis DSM11139	Euryarchaeota	Methanobacteria	Methanobacteriales	Methanobacteriaceae	Methanobrevibacter	Permanent Draft	Sequencing of Methanobrevibacter genomes	2572262	2131	97.2	Goettingen Genomics Laboratory	Permanent Draft	IMG Annotation Pipeline v.4.11.4	90866	0		Genome Analysis	Ga0126276	Gp0146558	Gs0120329	47311	0		2016-07-12	DSM11139
2684622740	Methanobacteriales	Class I	Methanobacteriales	Methanobrevibacter filiformis DSM11501	Euryarchaeota	Methanobacteria	Methanobacteriales	Methanobacteriaceae	Methanobrevibacter	Permanent Draft	Sequencing of Methanobrevibacter genomes	2563611	2053	97.2	Goettingen Genomics Laboratory	Permanent Draft	IMG Annotation Pipeline v.4.11.4	90863	0		Genome Analysis	Ga0126273	Gp0146555	Gs0120329	55758	0		2016-07-12	DSM11501
2622736425	Methanobacteriales	Class I	Methanobacteriales	Methanobrevibacter gottschalkii DSM 11977	Euryarchaeota	Methanobacteria	Methanobacteriales	Methanobacteriaceae	Methanobrevibacter	Permanent Draft	Methanobrevibacter type strains	1879371	1889	100	Commonwealth Scientific and Industrial Research Organisation (CSIRO)	Permanent Draft		65423	1057915		Genome Analysis	Ga0074442	Gp0113773	Gs0114691	190974			2017-07-17	DSM 11977
2654588138	Methanobacteriales	Class I	Methanobacteriales	Methanobrevibacter gottschalkii DSM 11978	Euryarchaeota	Methanobacteria	Methanobacteriales	Methanobacteriaceae	Methanobrevibacter	Permanent Draft	The Hungate 1000. A catalogue of reference genomes from the rumen microbiome.	1864477	1942	100	DOE Joint Genome Institute (JGI)	Permanent Draft		80514	1082128	Microbial Minimal Draft Isolate Genome	Genome Analysis	Ga0104357	Gp0127403	Gs0033970	190974			2016-03-22	DSM 11978
2593339167	Methanobacteriales	Class I	Methanobacteriales	Methanobrevibacter millerae DSM 16643	Euryarchaeota	Methanobacteria	Methanobacteriales	Methanobacteriaceae	Methanobrevibacter	Permanent Draft	The Hungate 1000. A catalogue of reference genomes from the rumen microbiome.	2725667	2467	100	DOE Joint Genome Institute (JGI)	Permanent Draft		51256	1034382	Microbial Minimal Draft Isolate Genome	Genome Analysis	Ga0007632	Gp0087971	Gs0033970	230361			2014-10-27	DSM 16643
2654587756	Methanobacteriales	Class I	Methanobacteriales	Methanobrevibacter millerae SM9	Euryarchaeota	Methanobacteria	Methanobacteriales	Methanobacteriaceae	Methanobrevibacter	Finished	Methanobrevibacter millerae SM9	2543538	2365	100	Pastoral Greenhouse Gas Research Consortium (PGgRc)	Finished		79026	0		Genome Analysis	Ga0104112	Gp0007703	Gs0017650	230361	0		2016-03-14	SM9
2593339150	Methanobacteriales	Class I	Methanobacteriales	Methanobrevibacter olleyae DSM 16632	Euryarchaeota	Methanobacteria	Methanobacteriales	Methanobacteriaceae	Methanobrevibacter	Permanent Draft	The Hungate 1000. A catalogue of reference genomes from the rumen microbiome.	2122444	1854	100	DOE Joint Genome Institute (JGI)	Permanent Draft		51228	1034385	Microbial Minimal Draft Isolate Genome	Genome Analysis	Ga0007633	Gp0087972	Gs0033970	294671			2014-10-27	DSM 16632
2681812966	Methanobacteriales	Class I	Methanobacteriales	Methanobrevibacter olleyae YLM1	Euryarchaeota	Methanobacteria	Methanobacteriales	Methanobacteriaceae	Methanobrevibacter	Finished	Methanobrevibacter olleyae YLM1	2201192	1882	100	Pastoral Greenhouse Gas Research Consortium (PGgRc)	Finished	IMG Annotation Pipeline v.4.11.4	90130	0		Genome Analysis	Ga0129133	Gp0007263	Gs0017654	294671	0		2016-06-30	YLM1
2684622741	Methanobacteriales	Class I	Methanobacteriales	Methanobrevibacter oralis DSM7256	Euryarchaeota	Methanobacteria	Methanobacteriales	Methanobacteriaceae	Methanobrevibacter	Permanent Draft	Sequencing of Methanobrevibacter genomes	2110861	2080	100	Goettingen Genomics Laboratory	Permanent Draft	IMG Annotation Pipeline v.4.11.4	90864	0		Genome Analysis	Ga0126274	Gp0146556	Gs0120329	66851	0		2016-07-12	DSM7256
2619619116	Methanobacteriales	Class I	Methanobacteriales	Methanobrevibacter oralis JMR01	Euryarchaeota	Methanobacteria	Methanobacteriales	Methanobacteriaceae	Methanobrevibacter	Permanent Draft	Draft Genome Methanobrevibacter oralis	2083511	2292	95.33	European Bioinformatics Institute	Permanent Draft		64791	0		Genome Analysis	Ga0053424	Gp0100975	Gs0112013	1415626	0		2015-06-15	JMR01
646311943	Methanobacteriales	Class I	Methanobacteriales	Methanobrevibacter ruminantium M1	Euryarchaeota	Methanobacteria	Methanobacteriales	Methanobacteriaceae	Methanobrevibacter	Finished	Methanobrevibacter ruminantium M1	2937203	2283	99.93	AgResearch Limited	Finished	IMG/W 3.1				Genome Analysis	Ga0029347	Gp0002311	Gs0017648	634498	34681	45857	2010-04-01	M1
2524023089	Methanobacteriales	Class I	Methanobacteriales	Methanobrevibacter ruminantium YE286	Euryarchaeota	Methanobacteria	Methanobacteriales	Methanobacteriaceae	Methanobrevibacter	Permanent Draft	Methanobrevibacter ruminantium YE286	1816712	1728	100	Macrogen	Permanent Draft		14039	0		Genome Analysis	Ga0012773	Gp0035230	Gs0017649	634498			2017-07-17	YE286
2627853951	Methanobacteriales	Class I	Methanobacteriales	Methanobrevibacter smithii	Euryarchaeota	Methanobacteria	Methanobacteriales	Methanobacteriaceae	Methanobrevibacter	Permanent Draft	Methanobrevibacter smithii	1718384	1734	100	Aix-Marseille University	Permanent Draft		69298	0		Genome Analysis	Ga0069222	Gp0102218	Gs0113497	2173	0		2015-09-04	ACE6
643886144	Methanobacteriales	Class I	Methanobacteriales	Methanobrevibacter smithii DSM 2375	Euryarchaeota	Methanobacteria	Methanobacteriales	Methanobacteriaceae	Methanobrevibacter	Permanent Draft	Human Microbiome Project (HMP) Reference Genomes	1704865	1748	100	Washington University in St. Louis	Permanent Draft	IMG/W 2.9				Genome Analysis	Ga0029350	Gp0003638	Gs0016050	483214	27821	54983	2009-08-01	DSM 2375
643886215	Methanobacteriales	Class I	Methanobacteriales	Methanobrevibacter smithii F1, DSM 2374	Euryarchaeota	Methanobacteria	Methanobacteriales	Methanobacteriaceae	Methanobrevibacter	Permanent Draft	Human Microbiome Project (HMP) Reference Genomes	1707624	1749	100	Washington University in St. Louis	Permanent Draft	IMG/W 2.9				Genome Analysis	Ga0029349	Gp0003674	Gs0016050	521002	29303	55123	2009-08-01	F1, DSM 2374
640427121	Methanobacteriales	Class I	Methanobacteriales	Methanobrevibacter smithii PS, ATCC 35061	Euryarchaeota	Methanobacteria	Methanobacteriales	Methanobacteriaceae	Methanobrevibacter	Finished	Methanobrevibacter smithii PS, ATCC 35061	1853160	1841	100	Washington University in St. Louis	Finished	IMG/W 2.3				Genome Analysis	Ga0029348	Gp0000134	Gs0017651	420247	18653	58827	2007-09-01	PS, ATCC 35061
2547132052	Methanobacteriales	Class I	Methanobacteriales	Methanobrevibacter smithii TS145A	Euryarchaeota	Methanobacteria	Methanobacteriales	Methanobacteriaceae	Methanobrevibacter	Permanent Draft	Pan-genome of Methanobrevibacter smithii, in twins	1782572	1840	100	Washington University in St. Louis	Permanent Draft		23636	0		Genome Analysis	Ga0019550	Gp0008845	Gs0019310	911116	0		2013-11-27	TS145A
2547132053	Methanobacteriales	Class I	Methanobacteriales	Methanobrevibacter smithii TS145B	Euryarchaeota	Methanobacteria	Methanobacteriales	Methanobacteriaceae	Methanobrevibacter	Permanent Draft	Pan-genome of Methanobrevibacter smithii, in twins	1797373	1931	99.07	Washington University in St. Louis	Permanent Draft		23637	0		Genome Analysis	Ga0019551	Gp0009355	Gs0019310	911117	0		2013-11-27	TS145B
2547132054	Methanobacteriales	Class I	Methanobacteriales	Methanobrevibacter smithii TS146A	Euryarchaeota	Methanobacteria	Methanobacteriales	Methanobacteriaceae	Methanobrevibacter	Permanent Draft	Pan-genome of Methanobrevibacter smithii, in twins	1791997	1899	99.07	Washington University in St. Louis	Permanent Draft		23638	0		Genome Analysis	Ga0019552	Gp0009373	Gs0019310	911118	0		2013-11-27	TS146A
2547132055	Methanobacteriales	Class I	Methanobacteriales	Methanobrevibacter smithii TS146B	Euryarchaeota	Methanobacteria	Methanobacteriales	Methanobacteriaceae	Methanobrevibacter	Permanent Draft	Pan-genome of Methanobrevibacter smithii, in twins	1794702	1864	100	Washington University in St. Louis	Permanent Draft		23639	0		Genome Analysis	Ga0019553	Gp0009374	Gs0019310	911119	0		2013-11-27	TS146B
2547132056	Methanobacteriales	Class I	Methanobacteriales	Methanobrevibacter smithii TS146C	Euryarchaeota	Methanobacteria	Methanobacteriales	Methanobacteriaceae	Methanobrevibacter	Permanent Draft	Pan-genome of Methanobrevibacter smithii, in twins	1947483	2428	92.52	Washington University in St. Louis	Permanent Draft		23640	0		Genome Analysis	Ga0019554	Gp0009375	Gs0019310	911120	0		2013-11-27	TS146C
2547132057	Methanobacteriales	Class I	Methanobacteriales	Methanobrevibacter smithii TS146D	Euryarchaeota	Methanobacteria	Methanobacteriales	Methanobacteriaceae	Methanobrevibacter	Permanent Draft	Pan-genome of Methanobrevibacter smithii, in twins	1713264	1739	93.46	Washington University in St. Louis	Permanent Draft		23641	0		Genome Analysis	Ga0019555	Gp0009376	Gs0019310	911121	0		2013-11-27	TS146D
2547132058	Methanobacteriales	Class I	Methanobacteriales	Methanobrevibacter smithii TS146E	Euryarchaeota	Methanobacteria	Methanobacteriales	Methanobacteriaceae	Methanobrevibacter	Permanent Draft	Pan-genome of Methanobrevibacter smithii, in twins	1952070	1965	96.26	Washington University in St. Louis	Permanent Draft		23642	0		Genome Analysis	Ga0019556	Gp0009377	Gs0019310	911122	0		2013-11-27	TS146E
2547132059	Methanobacteriales	Class I	Methanobacteriales	Methanobrevibacter smithii TS147A	Euryarchaeota	Methanobacteria	Methanobacteriales	Methanobacteriaceae	Methanobrevibacter	Permanent Draft	Pan-genome of Methanobrevibacter smithii, in twins	2008979	2044	100	Washington University in St. Louis	Permanent Draft		23643	0		Genome Analysis	Ga0019557	Gp0009378	Gs0019310	911123	0		2013-11-27	TS147A
2547132060	Methanobacteriales	Class I	Methanobacteriales	Methanobrevibacter smithii TS147B	Euryarchaeota	Methanobacteria	Methanobacteriales	Methanobacteriaceae	Methanobrevibacter	Permanent Draft	Pan-genome of Methanobrevibacter smithii, in twins	1965064	1962	99.07	Washington University in St. Louis	Permanent Draft		23644	0		Genome Analysis	Ga0019558	Gp0009410	Gs0019310	911124	0		2013-11-27	TS147B
2547132061	Methanobacteriales	Class I	Methanobacteriales	Methanobrevibacter smithii TS147C	Euryarchaeota	Methanobacteria	Methanobacteriales	Methanobacteriaceae	Methanobrevibacter	Permanent Draft	Pan-genome of Methanobrevibacter smithii, in twins	1973030	2070	99.93	Washington University in St. Louis	Permanent Draft		23645	0		Genome Analysis	Ga0019559	Gp0009411	Gs0019310	911125	0		2013-11-27	TS147C
2547132062	Methanobacteriales	Class I	Methanobacteriales	Methanobrevibacter smithii TS94A	Euryarchaeota	Methanobacteria	Methanobacteriales	Methanobacteriaceae	Methanobrevibacter	Permanent Draft	Pan-genome of Methanobrevibacter smithii, in twins	1889378	1861	100	Washington University in St. Louis	Permanent Draft		23646	0		Genome Analysis	Ga0019560	Gp0009412	Gs0019310	911126	0		2013-11-27	TS94A
2547132063	Methanobacteriales	Class I	Methanobacteriales	Methanobrevibacter smithii TS94B	Euryarchaeota	Methanobacteria	Methanobacteriales	Methanobacteriaceae	Methanobrevibacter	Permanent Draft	Pan-genome of Methanobrevibacter smithii, in twins	1886020	1912	99.07	Washington University in St. Louis	Permanent Draft		23647	0		Genome Analysis	Ga0019561	Gp0009413	Gs0019310	911127	0		2013-11-27	TS94B
2547132064	Methanobacteriales	Class I	Methanobacteriales	Methanobrevibacter smithii TS94C	Euryarchaeota	Methanobacteria	Methanobacteriales	Methanobacteriaceae	Methanobrevibacter	Permanent Draft	Pan-genome of Methanobrevibacter smithii, in twins	1910054	1868	100	Washington University in St. Louis	Permanent Draft		23648	0		Genome Analysis	Ga0019562	Gp0009414	Gs0019310	911128	0		2013-11-27	TS94C
2547132065	Methanobacteriales	Class I	Methanobacteriales	Methanobrevibacter smithii TS95A	Euryarchaeota	Methanobacteria	Methanobacteriales	Methanobacteriaceae	Methanobrevibacter	Permanent Draft	Pan-genome of Methanobrevibacter smithii, in twins	1992157	2024	99.07	Washington University in St. Louis	Permanent Draft		23649	0		Genome Analysis	Ga0019563	Gp0009415	Gs0019310	911129	0		2013-11-27	TS95A
2547132066	Methanobacteriales	Class I	Methanobacteriales	Methanobrevibacter smithii TS95B	Euryarchaeota	Methanobacteria	Methanobacteriales	Methanobacteriaceae	Methanobrevibacter	Permanent Draft	Pan-genome of Methanobrevibacter smithii, in twins	1972498	1944	99.07	Washington University in St. Louis	Permanent Draft		23650	0		Genome Analysis	Ga0019564	Gp0009443	Gs0019310	911130	0		2013-11-27	TS95B
2547132067	Methanobacteriales	Class I	Methanobacteriales	Methanobrevibacter smithii TS95C	Euryarchaeota	Methanobacteria	Methanobacteriales	Methanobacteriaceae	Methanobrevibacter	Permanent Draft	Pan-genome of Methanobrevibacter smithii, in twins	1978848	1919	99.07	Washington University in St. Louis	Permanent Draft		23651	0		Genome Analysis	Ga0019565	Gp0009444	Gs0019310	911131	0		2013-11-27	TS95C
2547132068	Methanobacteriales	Class I	Methanobacteriales	Methanobrevibacter smithii TS95D	Euryarchaeota	Methanobacteria	Methanobacteriales	Methanobacteriaceae	Methanobrevibacter	Permanent Draft	Pan-genome of Methanobrevibacter smithii, in twins	2011683	1926	96.26	Washington University in St. Louis	Permanent Draft		23652	0		Genome Analysis	Ga0019566	Gp0009445	Gs0019310	911132	0		2013-11-27	TS95D
2547132069	Methanobacteriales	Class I	Methanobacteriales	Methanobrevibacter smithii TS96A	Euryarchaeota	Methanobacteria	Methanobacteriales	Methanobacteriaceae	Methanobrevibacter	Permanent Draft	Pan-genome of Methanobrevibacter smithii, in twins	1975004	1901	100	Washington University in St. Louis	Permanent Draft		23653	0		Genome Analysis	Ga0019567	Gp0009446	Gs0019310	911133	0		2013-11-27	TS96A
2547132070	Methanobacteriales	Class I	Methanobacteriales	Methanobrevibacter smithii TS96B	Euryarchaeota	Methanobacteria	Methanobacteriales	Methanobacteriaceae	Methanobrevibacter	Permanent Draft	Pan-genome of Methanobrevibacter smithii, in twins	1869210	1800	96.26	Washington University in St. Louis	Permanent Draft		23654	0		Genome Analysis	Ga0019568	Gp0009447	Gs0019310	911134	0		2013-11-27	TS96B
2547132071	Methanobacteriales	Class I	Methanobacteriales	Methanobrevibacter smithii TS96C	Euryarchaeota	Methanobacteria	Methanobacteriales	Methanobacteriaceae	Methanobrevibacter	Permanent Draft	Pan-genome of Methanobrevibacter smithii, in twins	1818239	1863	100	Washington University in St. Louis	Permanent Draft		23655	0		Genome Analysis	Ga0019569	Gp0009448	Gs0019310	911135	0		2013-11-27	TS96C
2540341183	Methanobacteriales	Class I	Methanobacteriales	Methanobrevibacter sp. AbM4	Euryarchaeota	Methanobacteria	Methanobacteriales	Methanobacteriaceae	Methanobrevibacter	Finished	Methanobrevibacter sp. AbM4	1998189	1716	100	AgResearch Limited	Finished		19861	0		Genome Analysis	Ga0016688	Gp0021414	Gs0017652	224719	0		2013-09-19	AbM4
2754412515	Methanobacteriales	Class I	Methanobacteriales	Methanobrevibacter sp. bin 1	Euryarchaeota	Methanobacteria	Methanobacteriales	Methanobacteriaceae	Methanobrevibacter	Permanent Draft	Rumen microbial communities from healthy moose, Palmer, Alaska	1875676	1749	83.37	Ohio State University	Permanent Draft	IMG Annotation Pipeline v.4.15.2	152312	0		Metagenome-Assembled Genome	Ga0139386	Gp0160598	Gs0121650	2172			2018-06-29	bin1
2799112914	Methanobacteriales	Class I	Methanobacteriales	Methanobrevibacter sp. RUG011	Euryarchaeota	Methanobacteria	Methanobacteriales	Methanobacteriaceae	Methanobrevibacter	Permanent Draft	Rumen microbial communities from cattle in Beef and Sheep Research Centre of Scotland???s Rural College (SRUC), Edinburgh, United Kingdom	2484127	2252	100	The Roslin Institute	Permanent Draft	IMG Annotation Pipeline v.4.16.4	198150	0		Metagenome-Assembled Genome	Ga0313293	Gp0304284	Gs0134238	253161	0		2018-09-26
2799112907	Methanobacteriales	Class I	Methanobacteriales	Methanobrevibacter sp. RUG012	Euryarchaeota	Methanobacteria	Methanobacteriales	Methanobacteriaceae	Methanobrevibacter	Permanent Draft	Rumen microbial communities from cattle in Beef and Sheep Research Centre of Scotland???s Rural College (SRUC), Edinburgh, United Kingdom	2366395	2113	100	The Roslin Institute	Permanent Draft	IMG Annotation Pipeline v.4.16.4	198143	0		Metagenome-Assembled Genome	Ga0313294	Gp0304284	Gs0134238	253161	0		2018-09-26
2799112916	Methanobacteriales	Class I	Methanobacteriales	Methanobrevibacter sp. RUG018	Euryarchaeota	Methanobacteria	Methanobacteriales	Methanobacteriaceae	Methanobrevibacter	Permanent Draft	Rumen microbial communities from cattle in Beef and Sheep Research Centre of Scotland???s Rural College (SRUC), Edinburgh, United Kingdom	2431573	2363	91.28	The Roslin Institute	Permanent Draft	IMG Annotation Pipeline v.4.16.4	198152	0		Metagenome-Assembled Genome	Ga0313300	Gp0304284	Gs0134238	253161	0		2018-09-26
2799112915	Methanobacteriales	Class I	Methanobacteriales	Methanobrevibacter sp. RUG020	Euryarchaeota	Methanobacteria	Methanobacteriales	Methanobacteriaceae	Methanobrevibacter	Permanent Draft	Rumen microbial communities from cattle in Beef and Sheep Research Centre of Scotland???s Rural College (SRUC), Edinburgh, United Kingdom	2285716	2036	99.69	The Roslin Institute	Permanent Draft	IMG Annotation Pipeline v.4.16.4	198151	0		Metagenome-Assembled Genome	Ga0313302	Gp0304284	Gs0134238	253161	0		2018-09-26
2799112917	Methanobacteriales	Class I	Methanobacteriales	Methanobrevibacter sp. RUG031	Euryarchaeota	Methanobacteria	Methanobacteriales	Methanobacteriaceae	Methanobrevibacter	Permanent Draft	Rumen microbial communities from cattle in Beef and Sheep Research Centre of Scotland???s Rural College (SRUC), Edinburgh, United Kingdom	2324332	2214	99.07	The Roslin Institute	Permanent Draft	IMG Annotation Pipeline v.4.16.4	198153	0		Metagenome-Assembled Genome	Ga0313313	Gp0304284	Gs0134238	253161	0		2018-09-26
2799112919	Methanobacteriales	Class I	Methanobacteriales	Methanobrevibacter sp. RUG076	Euryarchaeota	Methanobacteria	Methanobacteriales	Methanobacteriaceae	Methanobrevibacter	Permanent Draft	Rumen microbial communities from cattle in Beef and Sheep Research Centre of Scotland???s Rural College (SRUC), Edinburgh, United Kingdom	1863219	1669	99.07	The Roslin Institute	Permanent Draft	IMG Annotation Pipeline v.4.16.4	198155	0		Metagenome-Assembled Genome	Ga0313358	Gp0304284	Gs0134238	253161	0		2018-09-26
2799112922	Methanobacteriales	Class I	Methanobacteriales	Methanobrevibacter sp. RUG092	Euryarchaeota	Methanobacteria	Methanobacteriales	Methanobacteriaceae	Methanobrevibacter	Permanent Draft	Rumen microbial communities from cattle in Beef and Sheep Research Centre of Scotland???s Rural College (SRUC), Edinburgh, United Kingdom	2324420	2154	88.16	The Roslin Institute	Permanent Draft	IMG Annotation Pipeline v.4.16.4	198158	0		Metagenome-Assembled Genome	Ga0313374	Gp0304284	Gs0134238	253161	0		2018-09-26
2799112903	Methanobacteriales	Class I	Methanobacteriales	Methanobrevibacter sp. RUG120	Euryarchaeota	Methanobacteria	Methanobacteriales	Methanobacteriaceae	Methanobrevibacter	Permanent Draft	Rumen microbial communities from cattle in Beef and Sheep Research Centre of Scotland???s Rural College (SRUC), Edinburgh, United Kingdom	2575445	2281	97.2	The Roslin Institute	Permanent Draft	IMG Annotation Pipeline v.4.16.4	198139	0		Metagenome-Assembled Genome	Ga0313402	Gp0304284	Gs0134238	253161	0		2018-09-26
2799112904	Methanobacteriales	Class I	Methanobacteriales	Methanobrevibacter sp. RUG121	Euryarchaeota	Methanobacteria	Methanobacteriales	Methanobacteriaceae	Methanobrevibacter	Permanent Draft	Rumen microbial communities from cattle in Beef and Sheep Research Centre of Scotland???s Rural College (SRUC), Edinburgh, United Kingdom	2386750	2220	98.13	The Roslin Institute	Permanent Draft	IMG Annotation Pipeline v.4.16.4	198140	0		Metagenome-Assembled Genome	Ga0313403	Gp0304284	Gs0134238	253161	0		2018-09-26
2799112911	Methanobacteriales	Class I	Methanobacteriales	Methanobrevibacter sp. RUG186	Euryarchaeota	Methanobacteria	Methanobacteriales	Methanobacteriaceae	Methanobrevibacter	Permanent Draft	Rumen microbial communities from cattle in Beef and Sheep Research Centre of Scotland???s Rural College (SRUC), Edinburgh, United Kingdom	2487973	2342	93.62	The Roslin Institute	Permanent Draft	IMG Annotation Pipeline v.4.16.4	198147	0		Metagenome-Assembled Genome	Ga0313468	Gp0304284	Gs0134238	253161	0		2018-09-26
2799112913	Methanobacteriales	Class I	Methanobacteriales	Methanobrevibacter sp. RUG201	Euryarchaeota	Methanobacteria	Methanobacteriales	Methanobacteriaceae	Methanobrevibacter	Permanent Draft	Rumen microbial communities from cattle in Beef and Sheep Research Centre of Scotland???s Rural College (SRUC), Edinburgh, United Kingdom	1920279	1753	91.74	The Roslin Institute	Permanent Draft	IMG Annotation Pipeline v.4.16.4	198149	0		Metagenome-Assembled Genome	Ga0313483	Gp0304284	Gs0134238	253161	0		2018-09-26
2799112912	Methanobacteriales	Class I	Methanobacteriales	Methanobrevibacter sp. RUG236	Euryarchaeota	Methanobacteria	Methanobacteriales	Methanobacteriaceae	Methanobrevibacter	Permanent Draft	Rumen microbial communities from cattle in Beef and Sheep Research Centre of Scotland???s Rural College (SRUC), Edinburgh, United Kingdom	1908294	2016	85.05	The Roslin Institute	Permanent Draft	IMG Annotation Pipeline v.4.16.4	198148	0		Metagenome-Assembled Genome	Ga0313518	Gp0304284	Gs0134238	253161	0		2018-09-26
2799112920	Methanobacteriales	Class I	Methanobacteriales	Methanobrevibacter sp. RUG256	Euryarchaeota	Methanobacteria	Methanobacteriales	Methanobacteriaceae	Methanobrevibacter	Permanent Draft	Rumen microbial communities from cattle in Beef and Sheep Research Centre of Scotland???s Rural College (SRUC), Edinburgh, United Kingdom	1806492	1825	93.93	The Roslin Institute	Permanent Draft	IMG Annotation Pipeline v.4.16.4	198156	0		Metagenome-Assembled Genome	Ga0313538	Gp0304284	Gs0134238	253161	0		2018-09-26
2799112921	Methanobacteriales	Class I	Methanobacteriales	Methanobrevibacter sp. RUG338	Euryarchaeota	Methanobacteria	Methanobacteriales	Methanobacteriaceae	Methanobrevibacter	Permanent Draft	Rumen microbial communities from cattle in Beef and Sheep Research Centre of Scotland???s Rural College (SRUC), Edinburgh, United Kingdom	2281773	2175	85.05	The Roslin Institute	Permanent Draft	IMG Annotation Pipeline v.4.16.4	198157	0		Metagenome-Assembled Genome	Ga0313620	Gp0304284	Gs0134238	253161	0		2018-09-26
2799112909	Methanobacteriales	Class I	Methanobacteriales	Methanobrevibacter sp. RUG492	Euryarchaeota	Methanobacteria	Methanobacteriales	Methanobacteriaceae	Methanobrevibacter	Permanent Draft	Rumen microbial communities from cattle in Beef and Sheep Research Centre of Scotland???s Rural College (SRUC), Edinburgh, United Kingdom	2038501	2127	90.03	The Roslin Institute	Permanent Draft	IMG Annotation Pipeline v.4.16.4	198145	0		Metagenome-Assembled Genome	Ga0313774	Gp0304284	Gs0134238	253161	0		2018-09-26
2799112910	Methanobacteriales	Class I	Methanobacteriales	Methanobrevibacter sp. RUG526	Euryarchaeota	Methanobacteria	Methanobacteriales	Methanobacteriaceae	Methanobrevibacter	Permanent Draft	Rumen microbial communities from cattle in Beef and Sheep Research Centre of Scotland???s Rural College (SRUC), Edinburgh, United Kingdom	1740466	2013	88.24	The Roslin Institute	Permanent Draft	IMG Annotation Pipeline v.4.16.4	198146	0		Metagenome-Assembled Genome	Ga0313808	Gp0304284	Gs0134238	253161	0		2018-09-26
2799112908	Methanobacteriales	Class I	Methanobacteriales	Methanobrevibacter sp. RUG545	Euryarchaeota	Methanobacteria	Methanobacteriales	Methanobacteriaceae	Methanobrevibacter	Permanent Draft	Rumen microbial communities from cattle in Beef and Sheep Research Centre of Scotland???s Rural College (SRUC), Edinburgh, United Kingdom	2220727	2146	75.31	The Roslin Institute	Permanent Draft	IMG Annotation Pipeline v.4.16.4	198144	0		Metagenome-Assembled Genome	Ga0313827	Gp0304284	Gs0134238	253161	0		2018-09-26
2799112924	Methanobacteriales	Class I	Methanobacteriales	Methanobrevibacter sp. RUG648	Euryarchaeota	Methanobacteria	Methanobacteriales	Methanobacteriaceae	Methanobrevibacter	Permanent Draft	Rumen microbial communities from cattle in Beef and Sheep Research Centre of Scotland???s Rural College (SRUC), Edinburgh, United Kingdom	2291898	2360	83.82	The Roslin Institute	Permanent Draft	IMG Annotation Pipeline v.4.16.4	198160	0		Metagenome-Assembled Genome	Ga0313930	Gp0304284	Gs0134238	253161	0		2018-09-26
2799112905	Methanobacteriales	Class I	Methanobacteriales	Methanobrevibacter sp. RUG780	Euryarchaeota	Methanobacteria	Methanobacteriales	Methanobacteriaceae	Methanobrevibacter	Permanent Draft	Rumen microbial communities from cattle in Beef and Sheep Research Centre of Scotland???s Rural College (SRUC), Edinburgh, United Kingdom	1767289	1913	83.49	The Roslin Institute	Permanent Draft	IMG Annotation Pipeline v.4.16.4	198141	0		Metagenome-Assembled Genome	Ga0314062	Gp0304284	Gs0134238	253161	0		2018-09-26
2799112906	Methanobacteriales	Class I	Methanobacteriales	Methanobrevibacter sp. RUG787	Euryarchaeota	Methanobacteria	Methanobacteriales	Methanobacteriaceae	Methanobrevibacter	Permanent Draft	Rumen microbial communities from cattle in Beef and Sheep Research Centre of Scotland???s Rural College (SRUC), Edinburgh, United Kingdom	1597431	1832	79.87	The Roslin Institute	Permanent Draft	IMG Annotation Pipeline v.4.16.4	198142	0		Metagenome-Assembled Genome	Ga0314069	Gp0304284	Gs0134238	253161	0		2018-09-26
2799112918	Methanobacteriales	Class I	Methanobacteriales	Methanobrevibacter sp. RUG823	Euryarchaeota	Methanobacteria	Methanobacteriales	Methanobacteriaceae	Methanobrevibacter	Permanent Draft	Rumen microbial communities from cattle in Beef and Sheep Research Centre of Scotland???s Rural College (SRUC), Edinburgh, United Kingdom	1424219	1638	78.97	The Roslin Institute	Permanent Draft	IMG Annotation Pipeline v.4.16.4	198154	0		Metagenome-Assembled Genome	Ga0314105	Gp0304284	Gs0134238	253161	0		2018-09-26
2799112923	Methanobacteriales	Class I	Methanobacteriales	Methanobrevibacter sp. RUG833	Euryarchaeota	Methanobacteria	Methanobacteriales	Methanobacteriaceae	Methanobrevibacter	Permanent Draft	Rumen microbial communities from cattle in Beef and Sheep Research Centre of Scotland???s Rural College (SRUC), Edinburgh, United Kingdom	2477776	2872	69.49	The Roslin Institute	Permanent Draft	IMG Annotation Pipeline v.4.16.4	198159	0		Metagenome-Assembled Genome	Ga0314115	Gp0304284	Gs0134238	253161	0		2018-09-26
2667527400	Methanobacteriales	Class I	Methanobacteriales	Methanobrevibacter sp. YE315	Euryarchaeota	Methanobacteria	Methanobacteriales	Methanobacteriaceae	Methanobrevibacter	Permanent Draft	Methanobrevibacter sp. YE315 Genome Sequence	2273296	1982	99.07	Queensland Government	Permanent Draft		86188	0		Genome Analysis	Ga0118703	Gp0118019	Gs0115533	1609968			2017-07-17	YE315
2622736427	Methanobacteriales	Class I	Methanobacteriales	Methanobrevibacter thaueri DSM 11995	Euryarchaeota	Methanobacteria	Methanobacteriales	Methanobacteriaceae	Methanobrevibacter	Permanent Draft	Methanobrevibacter type strains	2244956	2184	100	Commonwealth Scientific and Industrial Research Organisation (CSIRO)	Permanent Draft		65426	1057918		Genome Analysis	Ga0074444	Gp0113775	Gs0114691	190975			2017-07-17	DSM 11995
2622736428	Methanobacteriales	Class I	Methanobacteriales	Methanobrevibacter woesei DSM 11979	Euryarchaeota	Methanobacteria	Methanobacteriales	Methanobacteriaceae	Methanobrevibacter	Permanent Draft	Methanobrevibacter type strains	1544134	1628	100	Commonwealth Scientific and Industrial Research Organisation (CSIRO)	Permanent Draft		65427	1057917		Genome Analysis	Ga0074445	Gp0113776	Gs0114691	190976			2017-07-17	DSM 11979
2558860120	Methanobacteriales	Class I	Methanobacteriales	Methanobrevibacter wolinii SH	Euryarchaeota	Methanobacteria	Methanobacteriales	Methanobacteriaceae	Methanobrevibacter	Permanent Draft	The Hungate 1000. A catalogue of reference genomes from the rumen microbiome.	2041814	1747	100	DOE Joint Genome Institute (JGI)	Permanent Draft		30104	1026029	Microbial Minimal Draft Isolate Genome	Genome Analysis	Ga0005592	Gp0047017	Gs0033970	1410664			2014-03-19	SH
2802429591	Methanobacteriales	Class I	Methanobacteriales	Methanosphaera cuniculi 1R-7	Euryarchaeota	Methanobacteria	Methanobacteriales	Methanobacteriaceae	Methanosphaera	Permanent Draft	Methanosphaera cuniculi 1R-7 genome sequencing	1927090	1685	99.07	University of California, Santa Barbara	Permanent Draft	IMG Annotation Pipeline v.4.16.5	199539	0		Genome Analysis	Ga0308563	Gp0322644	Gs0135269	1077256	0		2018-10-12
2651869595	Methanobacteriales	Class I	Methanobacteriales	Methanosphaera sp. BMS complete genome	Euryarchaeota	Methanobacteria	Methanobacteriales	Methanobacteriaceae	Methanosphaera	Permanent Draft	Bovine Methanosphaera	2868093	2258	99.07	University of Queensland	Permanent Draft		78380	0		Genome Analysis	Ga0105677	Gp0119560	Gs0116227	2317			2018-07-10	RFMS
2799112880	Methanobacteriales	Class I	Methanobacteriales	Methanosphaera sp. RUG761	Euryarchaeota	Methanobacteria	Methanobacteriales	Methanobacteriaceae	Methanosphaera	Permanent Draft	Rumen microbial communities from cattle in Beef and Sheep Research Centre of Scotland???s Rural College (SRUC), Edinburgh, United Kingdom	1638250	1752	81.9	The Roslin Institute	Permanent Draft	IMG Annotation Pipeline v.4.16.4	198116	0		Metagenome-Assembled Genome	Ga0314043	Gp0304284	Gs0134238	262501	0		2018-09-26
637000163	Methanobacteriales	Class I	Methanobacteriales	Methanosphaera stadtmanae DSM 3091	Euryarchaeota	Methanobacteria	Methanobacteriales	Methanobacteriaceae	Methanosphaera	Finished	Methanosphaera stadtmanae DSM 3091	1767403	1592	98.13	Max Planck Institute	Finished	IMG/W 2.0				Genome Analysis	Ga0029374	Gp0000406	Gs0017694	339860	15579	58407	2006-12-01	DSM 3091
2754412591	Methanobacteriales	Class I	Methanobacteriales	Methanosphaera stadtmanae PA5	Euryarchaeota	Methanobacteria	Methanobacteriales	Methanobacteriaceae	Methanosphaera	Permanent Draft	Methanosphaera spp. isolation from humans	1680939	1597	99.07	Australian Centre for Ecogenomics	Permanent Draft	IMG Annotation Pipeline v.4.15.2	152984	0		Genome Analysis	Ga0214161	Gp0242114	Gs0131236	2317			2018-07-10	PA5
2595698213	Methanobacteriales	Class I	Methanobacteriales	Methanosphaera stadtmanae WGK6	Euryarchaeota	Methanobacteria	Methanobacteriales	Methanobacteriaceae	Methanosphaera	Permanent Draft	Comparison of novel methanogens from Australian herbivores	1729155	1643	98.13	454 Life Sciences	Permanent Draft		51822	0		Genome Analysis	Ga0061556	Gp0107741	Gs0114087	2317			2018-07-10	WGK6
2757320366	Methanobacteriales	Class I	Methanobacteriales	Methanothermobacter defluvii DSM 7466	Euryarchaeota	Methanobacteria	Methanobacteriales	Methanobacteriaceae	Methanothermobacter	Permanent Draft	Genomic Encyclopedia of Type Strains, Phase IV (KMG-IV): sequencing the most valuable type-strain genomes for metagenomic binning, comparative biology and taxonomic classification	1709557	1813	100	DOE Joint Genome Institute (JGI)	Permanent Draft	IMG Annotation Pipeline v.4.15.2	159046	1156568	Microbial Minimal Draft Isolate Genome	Genome Analysis	Ga0215653	Gp0251896	Gs0131304	49339			2017-11-22	DSM 7466
648028041	Methanobacteriales	Class I	Methanobacteriales	Methanothermobacter marburgensis Marburg DSM 2133	Euryarchaeota	Methanobacteria	Methanobacteriales	Methanobacteriaceae	Methanothermobacter	Finished	Methanothermobacter marburgensis Marburg DSM 2133	1639135	1806	100	University of Gottingen	Finished	IMG/W 3.3				Genome Analysis	Ga0029376	Gp0007732	Gs0017695	79929	40103	51637	2011-01-01	Marburg
2627854017	Methanobacteriales	Class I	Methanobacteriales	Methanothermobacter thermautotrophicus CaT2	Euryarchaeota	Methanobacteria	Methanobacteriales	Methanobacteriaceae	Methanothermobacter	Finished	Methanothermobacter thermautotrophicus CaT2 genome sequencing project	1731018	1837	100	National Institute of Genetics, Japan	Finished		69364	0		Genome Analysis	Ga0046292	Gp0044784	Gs0017696	866790	0		2015-09-04	CaT2
638154510	Methanobacteriales	Class I	Methanobacteriales	Methanothermobacter thermautotrophicus Delta H	Euryarchaeota	Methanobacteria	Methanobacteriales	Methanobacteriaceae	Methanothermobacter	Finished	Methanothermobacter thermautotrophicus Delta H	1751377	1893	100	Genome Therapeutics	Finished	IMG/W 2.0				Genome Analysis	Ga0029377	Gp0000784	Gs0017697	187420	289	57877	2006-12-01	Delta H
2728369540	Methanobacteriales	Class I	Methanobacteriales	Methanothermobacter wolfeii SIV6	Euryarchaeota	Methanobacteria	Methanobacteriales	Methanobacteriaceae	Methanothermobacter	Finished	Complete genome sequence of Methanothermobacter wolfeii SIV6	1686891	1839	99.69	Center for Biotechnology (CeBiTec), Bielefeld Univeristy	Finished	IMG Annotation Pipeline v.4.15.1	126012	0		Genome Analysis	Ga0175544	Gp0203358	Gs0128309	145261	0		2017-04-28	SIV6
649633067	Methanobacteriales	Class I	Methanobacteriales	Methanothermus fervidus V24S, DSM 2088	Euryarchaeota	Methanobacteria	Methanobacteriales	Methanothermaceae	Methanothermus	Finished	A Genomic Encyclopedia of Bacteria and Archaea (GEBA)	1243342	1352	100	DOE Joint Genome Institute (JGI)	Finished	IMG/W 3.4		97921		Genome Analysis	Ga0029379	Gp0003646	Gs0000008	523846	33689	60167	2011-07-01	V24S, DSM 2088
2505679073	Methanocellales	Class II	Methanocellales	Methanocella arvoryzae MRE50	Euryarchaeota	Methanomicrobia	Methanocellales	Methanocellaceae	Methanocella	Finished	Methanocella sp. RC-I	3179916	3177	100	Max Planck Institute	Finished		2821	0		Genome Analysis	Ga0009898	Gp0000185	Gs0017659	351160	19641		2012-12-14	MRE50
2512564055	Methanocellales	Class II	Methanocellales	Methanocella conradii HZ254	Euryarchaeota	Methanomicrobia	Methanocellales	Methanocellaceae	Methanocella	Finished	Methanocella conradii HZ254	2378438	2512	100	China Agricultural University	Finished		7908	0		Genome Analysis	Ga0009541	Gp0006756	Gs0017657	1041930	73221	157911	2012-04-05	HZ254
2505679075	Methanocellales	Class II	Methanocellales	Methanocella paludicola SANAE	Euryarchaeota	Methanomicrobia	Methanocellales	Methanocellaceae	Methanocella	Finished	Methanocella paludicola SANAE	2957635	3123	100	National Institute of Technology and Evaluation	Finished		2825	0		Genome Analysis	Ga0009899	Gp0003263	Gs0017658	304371	20361		2012-12-14	SANAE
2518645542	Methanocellales	Class II	Methanocellales	Methanoflorens stordalenmirensis	Euryarchaeota	Methanomicrobia	unclassified	unclassified	unclassified	Permanent Draft	Methanoflorens stordalenmirensis	2064259	2428	96.73	U.S. Department of Energy (DOE)	Permanent Draft		11401	0		Metagenome-Assembled Genome	Ga0011662	Gp0293148	Gs0017669	224756			2014-02-03
644736385	Methanococcales	Class I	Methanococcales	Methanocaldococcus fervens AG86	Euryarchaeota	Methanococci	Methanococcales	Methanocaldococcaceae	Methanocaldococcus	Finished	CSP_787660, Methanoarchaea	1507251	1663	100	DOE Joint Genome Institute (JGI)	Finished	IMG/W 3.0		202779		Genome Analysis	Ga0029351	Gp0001905	Gs0011859	573064	32615	59347	2009-12-01	AG86
646564547	Methanococcales	Class I	Methanococcales	Methanocaldococcus infernus ME	Euryarchaeota	Methanococci	Methanococcales	Methanocaldococcaceae	Methanocaldococcus	Finished	CSP_787660, Methanoarchaea	1328194	1513	100	DOE Joint Genome Institute (JGI)	Finished	IMG/W 3.2		202780		Genome Analysis	Ga0029352	Gp0001906	Gs0011859	573063	32611	48803	2010-08-01	ME
638154505	Methanococcales	Class I	Methanococcales	Methanocaldococcus jannaschii DSM 2661	Euryarchaeota	Methanococci	Methanococcales	Methanocaldococcaceae	Methanocaldococcus	Finished	Methanocaldococcus jannaschii DSM 2661	1739927	1844	100	J. Craig Venter Institute (JCVI)	Finished	IMG/W 2.0				Genome Analysis	Ga0029353	Gp0000789	Gs0017655	243232	102	57713	2006-12-01	DSM 2661
646564548	Methanococcales	Class I	Methanococcales	Methanocaldococcus sp. FS406-22	Euryarchaeota	Methanococci	Methanococcales	Methanocaldococcaceae	Methanocaldococcus	Finished	CSP_787660, Methanoarchaea	1773136	1893	100	DOE Joint Genome Institute (JGI)	Finished	IMG/W 3.2		202782		Genome Analysis	Ga0029354	Gp0001908	Gs0011859	644281	37943	42499	2010-08-01	FS406-22
2517093008	Methanococcales	Class I	Methanococcales	Methanocaldococcus villosus KIN24-T80	Euryarchaeota	Methanococci	Methanococcales	Methanocaldococcaceae	Methanocaldococcus	Permanent Draft	Whole genome sequencing of the primary pancreatic cancer cell line JoPaca-1 and BxPC-3	1249385	1418	100	DOE Joint Genome Institute (JGI)	Permanent Draft		10469	404092		Genome Analysis	Ga0026618	Gp0015976	Gs0034711	1069083			2012-09-06	KIN24-T80
646311944	Methanococcales	Class I	Methanococcales	Methanocaldococcus vulcanius M7, DSM 12094	Euryarchaeota	Methanococci	Methanococcales	Methanocaldococcaceae	Methanocaldococcus	Finished	CSP_787660, Methanoarchaea	1761737	1808	100	DOE Joint Genome Institute (JGI)	Finished	IMG/W 3.1		202781		Genome Analysis	Ga0029355	Gp0001907	Gs0011859	579137	33047	41131	2010-04-01	M7, DSM 12094
640753034	Methanococcales	Class I	Methanococcales	Methanococcus aeolicus Nankai-3	Euryarchaeota	Methanococci	Methanococcales	Methanococcaceae	Methanococcus	Finished	5 mesophilic methanococci Proposal # 0179-051115	1569500	1554	100	DOE Joint Genome Institute (JGI)	Finished	IMG/W 2.4		16133		Genome Analysis	Ga0029357	Gp0000119	Gs0000006	419665	18641	58823	2007-12-01	Nankai-3
640069316	Methanococcales	Class I	Methanococcales	Methanococcus maripaludis C5	Euryarchaeota	Methanococci	Methanococcales	Methanococcaceae	Methanococcus	Finished	5 mesophilic methanococci Proposal # 0179-051115	1789046	1896	100	DOE Joint Genome Institute (JGI)	Finished	IMG/W 2.2		16752		Genome Analysis	Ga0029358	Gp0000186	Gs0000006	402880	17641	58741	2007-06-01	C5
641228496	Methanococcales	Class I	Methanococcales	Methanococcus maripaludis C6	Euryarchaeota	Methanococci	Methanococcales	Methanococcaceae	Methanococcus	Finished	5 mesophilic methanococci Proposal # 0179-051115	1744193	1874	100	DOE Joint Genome Institute (JGI)	Finished	IMG/W 2.5		16134		Genome Analysis	Ga0029359	Gp0000020	Gs0000006	444158	19639	58947	2008-03-01	C6
640753035	Methanococcales	Class I	Methanococcales	Methanococcus maripaludis C7	Euryarchaeota	Methanococci	Methanococcales	Methanococcaceae	Methanococcus	Finished	5 mesophilic methanococci Proposal # 0179-051115	1772694	1858	100	DOE Joint Genome Institute (JGI)	Finished	IMG/W 2.4		16135		Genome Analysis	Ga0029360	Gp0000116	Gs0000006	426368	18819	58847	2007-12-01	C7
2814123256	Methanococcales	Class I	Methanococcales	Methanococcus maripaludis DSM 2067	Euryarchaeota	Methanococci	Methanococcales	Methanococcaceae	Methanococcus	Finished	Methanococcus maripaludis DSM 2067 genome sequencing	1714918	1871	100	Goettingen Genomics Laboratory	Finished	IMG Annotation Pipeline v.4.16.6	205306	0		Genome Analysis	Ga0272027	Gp0309251	Gs0134531	39152	0		2019-01-04
2563366543	Methanococcales	Class I	Methanococcales	Methanococcus maripaludis S2	Euryarchaeota	Methanococci	Methanococcales	Methanococcaceae	Methanococcus	Finished	Methanococcus maripaludis S2	1661137	1772	100	University of Washington	Finished		35614	0		Genome Analysis	Ga0024154	Gp0000588	Gs0017662	267377	0		2014-04-14	S2
2511231109	Methanococcales	Class I	Methanococcales	Methanococcus maripaludis X1	Euryarchaeota	Methanococci	Methanococcales	Methanococcaceae	Methanococcus	Permanent Draft	Methanococcus maripaludis X1	1746697	1890	100	U.S. Department of Energy (DOE)	Permanent Draft		7388	0		Metagenome-Assembled Genome	Ga0009387	Gp0293148	Gs0017663	1053692	68579	70729	2012-02-28	X1
640753036	Methanococcales	Class I	Methanococcales	Methanococcus vannielii SB	Euryarchaeota	Methanococci	Methanococcales	Methanococcaceae	Methanococcus	Finished	5 mesophilic methanococci Proposal # 0179-051115	1720048	1755	100	DOE Joint Genome Institute (JGI)	Finished	IMG/W 2.4		16753		Genome Analysis	Ga0029361	Gp0000120	Gs0000006	406327	17889	58767	2007-12-01	SB
646564549	Methanococcales	Class I	Methanococcales	Methanococcus voltae A3	Euryarchaeota	Methanococci	Methanococcales	Methanococcaceae	Methanococcus	Finished	5 mesophilic methanococci Proposal # 0179-051115	1936387	1768	99.53	DOE Joint Genome Institute (JGI)	Finished	IMG/W 3.2		16136		Genome Analysis	Ga0029362	Gp0002331	Gs0000006	456320	20131	49529	2010-08-01	A3
650716055	Methanococcales	Class I	Methanococcales	Methanothermococcus okinawensis IH1	Euryarchaeota	Methanococci	Methanococcales	Methanococcaceae	Methanothermococcus	Finished	CSP_787660, Methanoarchaea	1677455	1672	100	DOE Joint Genome Institute (JGI)	Finished	IMG/W 3.5		202776		Genome Analysis	Ga0029378	Gp0001902	Gs0011859	647113	43653	51535	2011-12-01	IH1
2728369294	Methanococcales	Class I	Methanococcales	Methanothermococcus sp. JdFR-03	Euryarchaeota	Methanococci	Methanococcales	Methanococcaceae	Methanothermococcus	Permanent Draft	Deep subsurface and oceanic microbial communities from Witwatersrand Basin, South Africa, and the Canadian and Fennoscandian shields and at the Lost City Hydrothermal Field	1476247	1617	94.86	DOE Joint Genome Institute (JGI)	Permanent Draft	IMG Annotation Pipeline v.4.14.7	124157	1020465		Metagenome-Assembled Genome	Ga0180911	Gp0057564	Gs0090290	1935054	0		2017-04-28	JdFR-03
2519103186	Methanococcales	Class I	Methanococcales	Methanothermococcus thermolithotrophicus DSM 2095	Euryarchaeota	Methanococci	Methanococcales	Methanococcaceae	Methanothermococcus	Permanent Draft	Genomic Encyclopedia of Type Strains, Phase I: the one thousand microbial genomes (KMG-I) project	1686930	1750	100	DOE Joint Genome Institute (JGI)	Permanent Draft		11850	1002953	Microbial Minimal Draft Isolate Genome	Genome Analysis	Ga0000344	Gp0013045	Gs0015051	523845			2013-01-11	DSM 2095
2506520039	Methanococcales	Class I	Methanococcales	Methanotorris formicicus Mc-S-70	Euryarchaeota	Methanococci	Methanococcales	Methanocaldococcaceae	Methanotorris	Permanent Draft	CSP_787660, Methanoarchaea	1945078	2121	100	DOE Joint Genome Institute (JGI)	Permanent Draft		5715	202778		Genome Analysis	Ga0024901	Gp0001904	Gs0011859	647171	51819	82739	2011-09-06	Mc-S-70
650716056	Methanococcales	Class I	Methanococcales	Methanotorris igneus Kol5, DSM 5666	Euryarchaeota	Methanococci	Methanococcales	Methanocaldococcaceae	Methanotorris	Finished	CSP_787660, Methanoarchaea	1854197	1843	100	DOE Joint Genome Institute (JGI)	Finished	IMG/W 3.5		202777		Genome Analysis	Ga0029380	Gp0001903	Gs0011859	880724	51821	67321	2011-12-01	Kol5
2554235424	Methanomassiliicoccales	Unclassified	Methanomassiliicoccales	Candidatus Methanomassiliicoccus intestinalis Issoire-Mx1	Euryarchaeota	Thermoplasmata	Methanomassiliicoccales	Methanomassiliicoccaceae	Methanomassiliicoccus	Finished	Methanomassiliicoccus sp. Mx1-Issoire Genome sequencing	1931651	1876	99.53	Universite d'Auvergne	Finished		25989	0		Genome Analysis	Ga0021802	Gp0043007	Gs0017679	1295009	0		2014-01-01	Mx1-Issoire
2540341115	Methanomassiliicoccales	Unclassified	Methanomassiliicoccales	Candidatus Methanomethylophilus alvus Mx1201	Euryarchaeota	Thermoplasmata	Methanomassiliicoccales	Candidatus Methanomethylophilaceae	Candidatus Methanomethylophilus	Finished	Candidatus Methanomethylophilus alvus Mx1201	1666795	1678	98.83	Macrogen	Finished		19791	0		Genome Analysis	Ga0016638	Gp0036656	Gs0003613	1236689	0		2013-09-19	Mx1201
2799112866	Methanomassiliicoccales	Unclassified	Methanomassiliicoccales	Candidatus Methanomethylophilus sp. hRUG898	Euryarchaeota	Thermoplasmata	Methanomassiliicoccales	Candidatus Methanomethylophilaceae	Candidatus Methanomethylophilus	Permanent Draft	Rumen microbial communities from cattle in Beef and Sheep Research Centre of Scotland???s Rural College (SRUC), Edinburgh, United Kingdom	1388681	1459	92.92	The Roslin Institute	Permanent Draft	IMG Annotation Pipeline v.4.16.4	198102	0		Metagenome-Assembled Genome	Ga0313267	Gp0326514	Gs0134238	1908203	0		2018-09-26
2799112865	Methanomassiliicoccales	Unclassified	Methanomassiliicoccales	Candidatus Methanomethylophilus sp. RUG779	Euryarchaeota	Thermoplasmata	Methanomassiliicoccales	Candidatus Methanomethylophilaceae	Candidatus Methanomethylophilus	Permanent Draft	Rumen microbial communities from cattle in Beef and Sheep Research Centre of Scotland???s Rural College (SRUC), Edinburgh, United Kingdom	1262884	1400	83.18	The Roslin Institute	Permanent Draft	IMG Annotation Pipeline v.4.16.4	198101	0		Metagenome-Assembled Genome	Ga0314061	Gp0304284	Gs0134238	1908203	0		2018-09-26
2608642196	Methanomassiliicoccales	Unclassified	Methanomassiliicoccales	Candidatus Methanoplasma termitum MpT1	Euryarchaeota	Thermoplasmata	Methanomassiliicoccales	Methanomassiliicoccaceae	Candidatus Methanoplasma	Permanent Draft	Candidatus Methanoplasma termitum strain MpT1	1488669	1453	98.13	Goettingen Genomics Laboratory	Permanent Draft		59663	0		Genome Analysis	Ga0065932	Gp0024868	Gs0003615	1577791			2015-03-26	MpT1
2636415782	Methanomassiliicoccales	Unclassified	Methanomassiliicoccales	Candidatus Methanoplasma termitum Mpt1	Euryarchaeota	Thermoplasmata	Methanomassiliicoccales	Methanomassiliicoccaceae	Candidatus Methanoplasma	Finished	Candidatus Methanoplasma termitum Mpt1 Genome sequencing	1488669	1463	98.13	Goettingen Genomics Laboratory	Finished		72020	0		Genome Analysis	Ga0077980	Gp0117537	Gs0115157	1577791	0		2015-10-20	Mpt1
2660238307	Methanomassiliicoccales	Unclassified	Methanomassiliicoccales	Methanogenic archaeon ISO4-H5	Euryarchaeota	Thermoplasmata	unclassified	unclassified	unclassified	Finished	Rumen methanogens	1937883	1890	98.6	AgResearch Limited	Finished	IMG Annotation Pipeline v.4.10.2	82236	0		Genome Analysis	Ga0114162	Gp0125684	Gs0117886	1495144	0		2016-04-04	ISO4-H5
2667527221	Methanomassiliicoccales	Unclassified	Methanomassiliicoccales	Methanomassiliicoccales archaeon RumEn M1	Euryarchaeota	Thermoplasmata	Methanomassiliicoccales	unclassified	unclassified	Draft	Cow rumen enrichment culture microbial communities from Austria	2121026	1926	86.13	University of Vienna	Draft		85939	0		Metagenome-Assembled Genome	Ga0117923	Gp0139355	Gs0118718	1713724			2016-05-07	M1
2667527222	Methanomassiliicoccales	Unclassified	Methanomassiliicoccales	Methanomassiliicoccales archaeon RumEn M2	Euryarchaeota	Thermoplasmata	Methanomassiliicoccales	unclassified	unclassified	Draft	Cow rumen enrichment culture microbial communities from Austria	1280797	1225	79.67	University of Vienna	Draft		85940	0		Metagenome-Assembled Genome	Ga0117924	Gp0139355	Gs0118718	1713725			2016-05-07	M2
2518645582	Methanomassiliicoccales	Unclassified	Methanomassiliicoccales	Methanomassiliicoccus luminyensis B10	Euryarchaeota	Thermoplasmata	Methanomassiliicoccales	Methanomassiliicoccaceae	Methanomassiliicoccus	Permanent Draft	Methanomassiliicoccus luminyensis B10	2620233	2669	99.07	Aix-Marseille University	Permanent Draft		11458	0		Genome Analysis	Ga0011694	Gp0021415	Gs0017678	1175296	0		2012-12-04	B10
2667527398	Methanomassiliicoccales	Unclassified	Methanomassiliicoccales	Unclassified archaeon ISO4-G1	Euryarchaeota	Methanomicrobia	Methanomicrobiales	unclassified	unclassified	Permanent Draft	Metagenomics study of hot springs in Tengchong, Yunnan	1727397	2016	99.69	Beijing Novogene Bioinformatics Technology Co., Ltd		IMG Annotation Pipeline v.4.16.1	182910	0			Ga0263258	Gp0304155	Gs0127627	2231	0	0	2019-09-17	GMQP bin_32
2773857643	Methanomassiliicoccales	Unclassified	Methanomassiliicoccales	Unclassified Methanomassiliicoccales JZ-2 bin_168	Euryarchaeota	Thermoplasmata	Methanomassiliicoccales	unclassified	unclassified	Permanent Draft	Metagenomics study of hot springs in Tengchong, Yunnan	1613031	1604	98.6	Beijing Novogene Bioinformatics Technology Co., Ltd	Permanent Draft	IMG Annotation Pipeline v.4.16.1	182900	0		Metagenome-Assembled Genome	Ga0263247	Gp0266519	Gs0127627	1235850			2019-09-17	JZ-2 bin_168
2524614668	Methanomicrobiales	Class II	Methanomicrobiales	Methanocorpusculum bavaricum DSM 4179	Euryarchaeota	Methanomicrobia	Methanomicrobiales	Methanocorpusculaceae	Methanocorpusculum	Permanent Draft	Genomic Encyclopedia of Type Strains, Phase I: the one thousand microbial genomes (KMG-I) project	1706782	1801	99.22	DOE Joint Genome Institute (JGI)	Permanent Draft		14601	1013574	Microbial Minimal Draft Isolate Genome	Genome Analysis	Ga0002696	Gp0013042	Gs0015051	1122230			2013-06-03	DSM 4179
640069317	Methanomicrobiales	Class II	Methanomicrobiales	Methanocorpusculum labreanum Z	Euryarchaeota	Methanomicrobia	Methanomicrobiales	Methanocorpusculaceae	Methanocorpusculum	Finished	Diverse archaeal organisms	1804962	1830	99.53	DOE Joint Genome Institute (JGI)	Finished	IMG/W 2.2		16137		Genome Analysis	Ga0029363	Gp0000207	Gs0012158	410358	18109	58785	2007-06-01	Z
2791354905	Methanomicrobiales	Class II	Methanomicrobiales	Methanocorpusculum parvum XII	Euryarchaeota	Methanomicrobia	Methanomicrobiales	Methanocorpusculaceae	Methanocorpusculum	Permanent Draft	Methanocorpusculum parvum XII genome sequencing	1705083	1773	99.22	University of California, Santa Barbara	Permanent Draft	IMG Annotation Pipeline v.4.16.4	194781	0		Genome Analysis	Ga0308564	Gp0322645	Gs0135270	2193	0		2018-08-24
2687453429	Methanomicrobiales	Class II	Methanomicrobiales	Methanoculleus bourgensis MBBA	Euryarchaeota	Methanomicrobia	Methanomicrobiales	Methanomicrobiaceae	Methanoculleus	Finished	Complete genome sequence of Methanoculleus bourgensis BA1	2551189	2575	99.22	Center for Biotechnology (CeBiTec), Bielefeld Univeristy	Finished	IMG Annotation Pipeline v.4.11.4	92122	0		Genome Analysis	Ga0133540	Gp0149576	Gs0120533	83986	0		2016-07-27	MBBA
2540341105	Methanomicrobiales	Class II	Methanomicrobiales	Methanoculleus bourgensis MS2	Euryarchaeota	Methanomicrobia	Methanomicrobiales	Methanomicrobiaceae	Methanoculleus	Finished	Methanoculleus bourgensis MS2	2789773	2667	96.35	irena.maus	Finished		19781	0		Genome Analysis	Ga0016631	Gp0035868	Gs0017666	1201294	0		2013-09-19	MS2
640069318	Methanomicrobiales	Class II	Methanomicrobiales	Methanoculleus marisnigri JR1, DSM 1498	Euryarchaeota	Methanomicrobia	Methanomicrobiales	Methanomicrobiaceae	Methanoculleus	Finished	Diverse archaeal organisms	2478101	2560	100	DOE Joint Genome Institute (JGI)	Finished	IMG/W 2.2		16754		Genome Analysis	Ga0029364	Gp0000201	Gs0012158	368407	16330	58561	2007-06-01	JR1, DSM 1498
2657245169	Methanomicrobiales	Class II	Methanomicrobiales	Methanoculleus sp. EBM-46	Euryarchaeota	Methanomicrobia	Methanomicrobiales	Methanomicrobiaceae	Methanoculleus	Permanent Draft	Sludge microbial communities from wastewater anaerobic digester in Oakland, CA, USA ??? phosphite and CO2 enriched	2796768	3158	93.93	QB3 Vincent J. Coates Genomics Sequencing Laboratory	Permanent Draft	IMG Annotation Pipeline v.4.10.0	81400	0		Metagenome-Assembled Genome	Ga0115067	Gp0124740	Gs0117790	45989			2016-11-14	EBM-46
2681813425	Methanomicrobiales	Class II	Methanomicrobiales	Methanoculleus sp. MAB1	Euryarchaeota	Methanomicrobia	Methanomicrobiales	Methanomicrobiaceae	Methanoculleus	Finished	Methanoculleus sp MAB1 the syntrophic partner of acetate oxidizing bacteria	2859299	3059	97.35	Swedish University of Agricultural Sciences	Finished	IMG Annotation Pipeline v.4.11.4	90595	0		Genome Analysis	Ga0125073	Gp0143310	Gs0119133	86622	0		2016-06-30	MAB1
2576861808	Methanomicrobiales	Class II	Methanomicrobiales	Methanoculleus sp. MH98A	Euryarchaeota	Methanomicrobia	Methanomicrobiales	Methanomicrobiaceae	Methanoculleus	Permanent Draft	Methanoculleus sp. MH98A Genome sequencing	2542436	2370	95.95	Agharkar Research Institute	Permanent Draft		43134	0		Genome Analysis	Ga0049515	Gp0094442	Gs0110930	1495314				MH98A
2684622606	Methanomicrobiales	Class II	Methanomicrobiales	Methanoculleus thermophilus CR-1	Euryarchaeota	Methanomicrobia	Methanomicrobiales	Methanomicrobiaceae	Methanoculleus	Permanent Draft	Methanoculleus thermophilus CR-1T whole genome shotgun sequence	2221890	2325	99.53	Bioproduction Research Institute, National Institute of Advanced Industrial Science and Technology (AIST)	Permanent Draft	IMG Annotation Pipeline v.4.11.4	90729	0		Genome Analysis	Ga0126474	Gp0145315	Gs0119981	2200	0		2016-07-12	CR-1
2634166298	Methanomicrobiales	Class II	Methanomicrobiales	Methanoculleus thermophilus DSM 2373	Euryarchaeota	Methanomicrobia	Methanomicrobiales	Methanomicrobiaceae	Methanoculleus	Permanent Draft	Genomic Encyclopedia of Archaeal and Bacterial Type Strains, Phase II (KMG-II): from individual species to whole genera	2217720	2320	99.53	DOE Joint Genome Institute (JGI)	Permanent Draft		71491	1068498	Microbial Minimal Draft Isolate Genome	Genome Analysis	Ga0074815	Gp0116609	Gs0103574	1122231			2015-10-17	DSM 2373
2684622607	Methanomicrobiales	Class II	Methanomicrobiales	Methanofollis ethanolicus JCM 15103	Euryarchaeota	Methanomicrobia	Methanomicrobiales	Methanomicrobiaceae	Methanofollis	Permanent Draft	Methanofollis ethanolicus JCM 15103T whole genome shotgun sequence	2713913	2715	99.07	Bioproduction Research Institute, National Institute of Advanced Industrial Science and Technology (AIST)	Permanent Draft	IMG Annotation Pipeline v.4.11.4	90730	0		Genome Analysis	Ga0126473	Gp0145316	Gs0119982	488124	0		2016-07-12	JCM 15103
2506783068	Methanomicrobiales	Class II	Methanomicrobiales	Methanofollis liminatans GKZPZ, DSM 4140	Euryarchaeota	Methanomicrobia	Methanomicrobiales	Methanomicrobiaceae	Methanofollis	Finished	A Genomic Encyclopedia of Bacteria and Archaea (GEBA)	2475100	2522	100	DOE Joint Genome Institute (JGI)	Finished		5941	97913		Genome Analysis	Ga0024950	Gp0002267	Gs0000008	28892	52839		2011-08-10	GKZPZ, DSM 4140
2681813007	Methanomicrobiales	Class II	Methanomicrobiales	Methanogenium cariaci JCM 10550	Euryarchaeota	Methanomicrobia	Methanomicrobiales	Methanomicrobiaceae	Methanogenium	Permanent Draft	Genome sequencing of Methanogenium cariaci JCM 10550	2683278	4301	90.5	University of Tokyo	Permanent Draft	IMG Annotation Pipeline v.4.11.4	90173	0		Genome Analysis	Ga0128318	Gp0093082	Gs0110745	1293041	0		2016-06-30	JCM 10550
648028040	Methanomicrobiales	Class II	Methanomicrobiales	Methanolacinia petrolearia DSM 11571	Euryarchaeota	Methanomicrobia	Methanomicrobiales	Methanomicrobiaceae	Methanolacinia	Finished	A Genomic Encyclopedia of Bacteria and Archaea (GEBA)	2843290	2881	99.53	DOE Joint Genome Institute (JGI)	Finished	IMG/W 3.3		202789		Genome Analysis	Ga0029367	Gp0003618	Gs0000008	679926	40773	52695	2011-01-01	DSM 11571
2728369545	Methanomicrobiales	Class II	Methanomicrobiales	Methanomicrobiales archaeon Methan_05	Euryarchaeota	Methanomicrobia	Methanomicrobiales	unclassified	unclassified	Permanent Draft	Anaerobic digester sludge microbial communities from Brisbane, Australia	1844649	2046	62.71	The University of Queensland	Permanent Draft	IMG Annotation Pipeline v.4.15.1	126017	0		Metagenome-Assembled Genome	Ga0154273	Gp0156646	Gs0121606	1674802	0		2017-04-28	Methan_05
2728369544	Methanomicrobiales	Class II	Methanomicrobiales	Methanomicrobiales archaeon Methan_06	Euryarchaeota	Methanomicrobia	Methanomicrobiales	unclassified	unclassified	Permanent Draft	Anaerobic digester sludge microbial communities from Brisbane, Australia	1616909	1889	64.88	The University of Queensland	Permanent Draft	IMG Annotation Pipeline v.4.15.1	126016	0		Metagenome-Assembled Genome	Ga0154272	Gp0156646	Gs0121606	1674803	0		2017-04-28	Methan_06
2728369543	Methanomicrobiales	Class II	Methanomicrobiales	Methanomicrobiales archaeon Methan_07	Euryarchaeota	Methanomicrobia	Methanomicrobiales	unclassified	unclassified	Permanent Draft	Anaerobic digester sludge microbial communities from Brisbane, Australia	1900884	2179	68.22	The University of Queensland	Permanent Draft	IMG Annotation Pipeline v.4.15.1	126015	0		Metagenome-Assembled Genome	Ga0154271	Gp0156646	Gs0121606	1674804	0		2017-04-28	Methan_07
2571042922	Methanomicrobiales	Class II	Methanomicrobiales	Methanomicrobium mobile DSM 1539	Euryarchaeota	Methanomicrobia	Methanomicrobiales	Methanomicrobiaceae	Methanomicrobium	Permanent Draft	The Hungate 1000. A catalogue of reference genomes from the rumen microbiome.	1711791	1686	100	DOE Joint Genome Institute (JGI)	Permanent Draft		39216	1026104	Microbial Minimal Draft Isolate Genome	Genome Analysis	Ga0005617	Gp0047018	Gs0033970	694440			2014-06-06	DSM 1539
2506381025	Methanomicrobiales	Class II	Methanomicrobiales	Methanoplanus limicola M3, DSM 2279	Euryarchaeota	Methanomicrobia	Methanomicrobiales	Methanomicrobiaceae	Methanoplanus	Permanent Draft	A Genomic Encyclopedia of Bacteria and Archaea (GEBA)	3200946	3129	100	DOE Joint Genome Institute (JGI)	Permanent Draft		3230	97919		Genome Analysis	Ga0025100	Gp0003617	Gs0000008	937775	61291	82735	2011-06-15	M3, DSM 2279
640753014	Methanomicrobiales	Class II	Methanomicrobiales	Methanoregula boonei 6A8	Euryarchaeota	Methanomicrobia	Methanomicrobiales	Methanoregulaceae	Methanoregula	Finished	Acidic Peat Bog methanogen	2542943	2518	99.53	DOE Joint Genome Institute (JGI)	Finished	IMG/W 2.4		16755		Genome Analysis	Ga0028187	Gp0000073	Gs0000218	456442	18505	58815	2007-12-01	6A8
2508501105	Methanomicrobiales	Class II	Methanomicrobiales	Methanoregula formicica SMSP, DSM 22288	Euryarchaeota	Methanomicrobia	Methanomicrobiales	Methanoregulaceae	Methanoregula	Finished	Genome sequencing and comparison of novel methanogens from peatlands and bioreactors	2820858	2925	100	DOE Joint Genome Institute (JGI)	Finished		6397	402815		Genome Analysis	Ga0025083	Gp0009915	Gs0014975	593750	63567		2011-10-21	SMSP
2799112206	Methanomicrobiales	Class II	Methanomicrobiales	Methanoregula sp. DGG0	Euryarchaeota	Methanomicrobia	Methanomicrobiales	Methanoregulaceae	Methanoregula	Permanent Draft	Metagenomes from methanogenic benzene-degrading culture	2174862	2314	98.6	Beijing Genomics Institute (BGI)	Permanent Draft	IMG Annotation Pipeline v.4.16.4	197180	0		Metagenome-Assembled Genome	Ga0311316	Gp0324998	Gs0129311	395331			2018-09-26
643348525	Methanomicrobiales	Class II	Methanomicrobiales	Methanosphaerula palustris E1-9c, DSM 19958	Euryarchaeota	Methanomicrobia	Methanomicrobiales	Methanoregulaceae	Methanosphaerula	Finished	Candidatus Methanosphaerula palustris E1-9c	2922917	2859	100	DOE Joint Genome Institute (JGI)	Finished	IMG/W 2.8		52191		Genome Analysis	Ga0028188	Gp0000003	Gs0012172	521011	29381	59193	2009-04-01	E1-9c, DSM 19958
637000164	Methanomicrobiales	Class II	Methanomicrobiales	Methanospirillum hungatei JF-1	Euryarchaeota	Methanomicrobia	Methanomicrobiales	Methanospirillaceae	Methanospirillum	Finished	Methanogenic Syntropic Consortium	3544738	3307	99.53	DOE Joint Genome Institute (JGI)	Finished	IMG/W 2.0		16757		Genome Analysis	Ga0029375	Gp0000382	Gs0017672	323259	13015	58181	2006-12-01	JF-1
2757320509	Methanomicrobiales	Class II	Methanomicrobiales	Unclassified Methanomicrobia bin97	Euryarchaeota	Methanomicrobia	unclassified	unclassified	unclassified	Permanent Draft	Sulfate-impacted lake microbial communities from Northern Minnesota	2990895	3177	95.79	University of Minnesota - Twin Cities	Permanent Draft	IMG Annotation Pipeline v.4.15.2	160891	0		Metagenome-Assembled Genome	Ga0224693	Gp0224915	Gs0130353	224756			2018-09-04	bin97
2811994932	Methanomicrobiales	Class II	Methanomicrobiales	unclassified Methanomicrobiaceae BinDmb109	Euryarchaeota	Methanomicrobia	Methanomicrobiales	Methanomicrobiaceae	unclassified	Permanent Draft	Metagenomes from anaerobic digester of solid waste	2577403	2834	81.39	University of Toronto	Permanent Draft	IMG Annotation Pipeline v.4.16.6	203849	0		Metagenome-Assembled Genome	Ga0326616	Gp0238866	Gs0130338	2194			2018-12-05
2811994951	Methanomicrobiales	Class II	Methanomicrobiales	unclassified Methanomicrobiaceae BinDmb76	Euryarchaeota	Methanomicrobia	Methanomicrobiales	Methanomicrobiaceae	unclassified	Permanent Draft	Metagenomes from anaerobic digester of solid waste	2535562	2722	92.21	University of Toronto	Permanent Draft	IMG Annotation Pipeline v.4.16.6	203900	0		Metagenome-Assembled Genome	Ga0326635	Gp0238866	Gs0130338	2194			2018-12-05
2811994892	Methanomicrobiales	Class II	Methanomicrobiales	unclassified Methanomicrobiales BinDmb69	Euryarchaeota	Methanomicrobia	Methanomicrobiales	unclassified	unclassified	Permanent Draft	Metagenomes from anaerobic digester of solid waste	2845929	2785	83.64	University of Toronto	Permanent Draft	IMG Annotation Pipeline v.4.16.6	203722	0		Metagenome-Assembled Genome	Ga0326570	Gp0238866	Gs0130338	2191			2018-12-05
2808606442	Methanomicrobiales	Class II	Methanomicrobiales	unclassified Methanoregulaceae BinDm3	Euryarchaeota	Methanomicrobia	Methanomicrobiales	Methanoregulaceae	unclassified	Permanent Draft	Metagenomes from anaerobic digester of solid waste	1704913	1977	98.13	University of Toronto	Permanent Draft	IMG Annotation Pipeline v.4.16.5	202518	0		Metagenome-Assembled Genome	Ga0326132	Gp0238878	Gs0130338	1198451			2018-11-17
2811994971	Methanomicrobiales	Class II	Methanomicrobiales	unclassified Methanoregulaceae BinDmb182	Euryarchaeota	Methanomicrobia	Methanomicrobiales	Methanoregulaceae	unclassified	Permanent Draft	Metagenomes from anaerobic digester of solid waste	1713193	1873	85.44	University of Toronto	Permanent Draft	IMG Annotation Pipeline v.4.16.6	203943	0		Metagenome-Assembled Genome	Ga0326712	Gp0238878	Gs0130338	1198451			2018-12-05
2814122931	Methanomicrobiales	Class II	Methanomicrobiales	unclassified Methanoregulaceae BinUASBm6	Euryarchaeota	Methanomicrobia	Methanomicrobiales	Methanoregulaceae	unclassified	Permanent Draft	Metagenomes from anaerobic digester of solid waste	2189503	2898	90.35	University of Toronto	Permanent Draft	IMG Annotation Pipeline v.4.16.6	204528	0		Metagenome-Assembled Genome	Ga0334606	Gp0238879	Gs0130338	1198451			2019-01-04
2786546529	Methanonatronarchaeales	Unclassified	Methanonatronarchaeia	Methanonatronarchaeum thermophilum AMET1	Euryarchaeota	Methanonatronarchaeia	Methanonatronarchaeales	Methanonatronarchaeaceae	Methanonatronarchaeum	Permanent Draft	Methanonatronarchaeum thermophilum strain:AMET1	1513137	1562	98.13	National Center for Biotechnology Information	Permanent Draft	IMG Annotation Pipeline v.4.16.4	192865	0		Genome Analysis	Ga0303178	Gp0316965	Gs0134885	1927129	0		2018-07-25
638154507	Methanopyrales	Class I	Methanopyrales	Methanopyrus kandleri AV19	Euryarchaeota	Methanopyri	Methanopyrales	Methanopyraceae	Methanopyrus	Finished	Methanopyrus kandleri AV19	1694969	1766	99.93	Fidelity Systems Inc	Finished	IMG/W 2.0				Genome Analysis	Ga0029368	Gp0000700	Gs0017682	190192	294	57883	2006-12-01	AV19
2757320861	Methanopyrales	Class I	Methanopyrales	Methanopyrus sp. KOL6	Euryarchaeota	Methanopyri	Methanopyrales	Methanopyraceae	Methanopyrus	Finished	Genome sequencing of Methanopyrus sp. KOL6	1430309	1573	98.99	Zhejiang University	Finished	IMG Annotation Pipeline v.4.15.2	162491	0		Genome Analysis	Ga0226396	Gp0260539	Gs0132471	1937004	0		2017-11-13	KOL6
2757320857	Methanopyrales	Class I	Methanopyrales	Methanopyrus sp. SNP6	Euryarchaeota	Methanopyri	Methanopyrales	Methanopyraceae	Methanopyrus	Finished	Genome sequencing of Methanopyrus sp. SNP6	1421621	1574	98.99	Zhejiang University	Finished	IMG Annotation Pipeline v.4.15.2	162487	0		Genome Analysis	Ga0226085	Gp0260652	Gs0132531	1937005	0		2017-11-13	SNP6
2617271069	Methanosarcinales	Class II	Methanosarcinales	Candidatus Methanoperedens nitroreducens ANME-2d	Euryarchaeota	Methanomicrobia	Methanosarcinales	Candidatus Methanoperedenaceae	Candidatus Methanoperedens	Permanent Draft	Nitrate-driven anaerobic oxidation of methane reactor Metagenome	3203386	3456	99.07	University of Queensland	Permanent Draft		63238	0		Genome Analysis	Ga0055380	Gp0101165	Gs0112142	1392998	0		2015-06-01	ANME-2d
2515154041	Methanosarcinales	Class II	Methanosarcinales	Candidatus Methanoperedens nitroreducens ANME-2d (ANME_V10)	Euryarchaeota	Methanomicrobia	Methanosarcinales	Candidatus Methanoperedenaceae	Candidatus Methanoperedens	Permanent Draft	2D genome	3198961	3481	99.07	University of Queensland	Permanent Draft		9493	0		Genome Analysis	Ga0009909	Gp0091687	Gs0000153	1392997			2013-08-08	ANME-2D (ANME_V10)
2518645528	Methanosarcinales	Class II	Methanosarcinales	Candidatus Methanoperedens nitroreducens ANME-2d (ANME_V9_SC)	Euryarchaeota	Methanomicrobia	Methanosarcinales	Candidatus Methanoperedenaceae	Candidatus Methanoperedens	Permanent Draft	2D genome	3261340	3553	99.07	University of Queensland	Permanent Draft		11379	0		Genome Analysis	Ga0011650	Gp0021838	Gs0000153	1392997			2015-08-06	ANME-2D (ANME_V9_SC)
2756170388	Methanosarcinales	Class II	Methanosarcinales	Methanimicrococcus blatticola DSM 13328	Euryarchaeota	Methanomicrobia	Methanosarcinales	Methanosarcinaceae	Methanimicrococcus	Permanent Draft	Genomic Encyclopedia of Type Strains, Phase IV (KMG-IV): sequencing the most valuable type-strain genomes for metagenomic binning, comparative biology and taxonomic classification	1783317	1615	100	DOE Joint Genome Institute (JGI)	Permanent Draft	IMG Annotation Pipeline v.4.15.2	158595	1156604	Microbial Minimal Draft Isolate Genome	Genome Analysis	Ga0215689	Gp0251965	Gs0131304	91560			2017-11-07	DSM 13328
637000161	Methanosarcinales	Class II	Methanosarcinales	Methanococcoides burtonii DSM 6242	Euryarchaeota	Methanomicrobia	Methanosarcinales	Methanosarcinaceae	Methanococcoides	Finished	Methanococcoides burtonii DSM 6242	2575032	2506	100	DOE Joint Genome Institute (JGI)	Finished	IMG/W 2.0		16132		Genome Analysis	Ga0029356	Gp0000367	Gs0017660	259564	9634	58023	2006-12-01	DSM 6242
2630968972	Methanosarcinales	Class II	Methanosarcinales	Methanococcoides methylutens DSM 2657	Euryarchaeota	Methanomicrobia	Methanosarcinales	Methanosarcinaceae	Methanococcoides	Permanent Draft	Methanococcoides methylutens DSM 2657 Genome sequencing	2508511	2527	99.07	King Abdullah University of Science and Technology	Permanent Draft		70902	0		Genome Analysis	Ga0070849	Gp0107406	Gs0113498	2226	0		2015-09-21	DSM 2657
2639762999	Methanosarcinales	Class II	Methanosarcinales	Methanococcoides methylutens MM1	Euryarchaeota	Methanomicrobia	Methanosarcinales	Methanosarcinaceae	Methanococcoides	Finished	Methanogenic archaea and the global carbon cycle UIUC	2394636	2397	99.07	University of Illinois, Urbana-Champaign	Finished		73960	0		Genome Analysis	Ga0072441	Gp0074643	Gs0106969	1434104	0		2015-11-06	MM1
2657245173	Methanosarcinales	Class II	Methanosarcinales	Methanococcoides sp. EBM-47	Euryarchaeota	Methanomicrobia	Methanosarcinales	Methanosarcinaceae	Methanococcoides	Permanent Draft	Sludge microbial communities from wastewater anaerobic digester in Oakland, CA, USA ??? phosphite and CO2 enriched	2115661	2072	98.13	QB3 Vincent J. Coates Genomics Sequencing Laboratory	Permanent Draft	IMG Annotation Pipeline v.4.10.0	81404	0		Metagenome-Assembled Genome	Ga0115071	Gp0124740	Gs0117790	2225			2016-11-14	EBM-47
2642422537	Methanosarcinales	Class II	Methanosarcinales	Methanococcoides vulcani SLH 33	Euryarchaeota	Methanomicrobia	Methanosarcinales	Methanosarcinaceae	Methanococcoides	Permanent Draft	Deep subsurface shale carbon reservoir microbial communities from Ohio and West Virginia, USA	2314846	2357	100	DOE Joint Genome Institute (JGI)	Permanent Draft		74340	1066547	Microbial Minimal Draft Isolate Genome	Genome Analysis	Ga0073304	Gp0114940	Gs0114675	1353158			2015-12-01	SLH 33
648028039	Methanosarcinales	Class II	Methanosarcinales	Methanohalobium evestigatum Z-7303, DSM 3721	Euryarchaeota	Methanomicrobia	Methanosarcinales	Methanosarcinaceae	Methanohalobium	Finished	Comparative genomics of the Archaea	2406232	2437	100	DOE Joint Genome Institute (JGI)	Finished	IMG/W 3.3		52345		Genome Analysis	Ga0029365	Gp0002315	Gs0000102	644295	37945	49857	2011-01-01	Z-7303, DSM 3721
2703719298	Methanosarcinales	Class II	Methanosarcinales	Methanohalophilus euhalobius DSMZ 10369	Euryarchaeota	Methanomicrobia	Methanosarcinales	Methanosarcinaceae	Methanohalophilus	Permanent Draft	Subsurface microbial communities from deep shales in Ohio and West Virginia, USA	1871939	2029	98.13	DOE Joint Genome Institute (JGI)	Permanent Draft	IMG Annotation Pipeline v.4.12.1	99812	1120090	Microbial Minimal Draft Isolate Genome	Genome Analysis	Ga0139039	Gp0157080	Gs0118431	51203			2016-11-22	DSMZ 10369
2754412526	Methanosarcinales	Class II	Methanosarcinales	Methanohalophilus euhalobius WG1_MB	Euryarchaeota	Methanomicrobia	Methanosarcinales	Methanosarcinaceae	Methanohalophilus	Permanent Draft	Subsurface microbial communities from deep shales in Ohio and West Virginia, USA	1978025	2157	100	DOE Joint Genome Institute (JGI)	Permanent Draft	IMG Annotation Pipeline v.4.15.1	152465	1152355	Microbial Improved Draft Isolate Genome	Genome Analysis	Ga0205985	Gp0224118	Gs0118431	51203			2017-10-19	WG1_MB
2703719067	Methanosarcinales	Class II	Methanosarcinales	Methanohalophilus euhalobius WG-1MB	Euryarchaeota	Methanomicrobia	Methanosarcinales	Methanosarcinaceae	Methanohalophilus	Permanent Draft	Subsurface microbial communities from deep shales in Ohio and West Virginia, USA	1940298	2096	98.13	DOE Joint Genome Institute (JGI)	Permanent Draft	IMG Annotation Pipeline v.4.12.1	101036	1120092	Microbial Minimal Draft Isolate Genome	Genome Analysis	Ga0139041	Gp0157083	Gs0118431	51203			2016-11-22	WG-1MB
2642422606	Methanosarcinales	Class II	Methanosarcinales	Methanohalophilus halophilus Z-7982	Euryarchaeota	Methanomicrobia	Methanosarcinales	Methanosarcinaceae	Methanohalophilus	Permanent Draft	Deep subsurface shale carbon reservoir microbial communities from Ohio and West Virginia, USA	2026562	2126	100	DOE Joint Genome Institute (JGI)	Permanent Draft		74488	1066545	Microbial Minimal Draft Isolate Genome	Genome Analysis	Ga0073302	Gp0114939	Gs0114675	2177			2015-12-01	Z-7982
646564550	Methanosarcinales	Class II	Methanosarcinales	Methanohalophilus mahii SLP, DSM 5219	Euryarchaeota	Methanomicrobia	Methanosarcinales	Methanosarcinaceae	Methanohalophilus	Finished	A Genomic Encyclopedia of Bacteria and Archaea (GEBA)	2012424	2095	99.07	DOE Joint Genome Institute (JGI)	Finished	IMG/W 3.2		97914		Genome Analysis	Ga0029366	Gp0003612	Gs0000008	547558	30711	47313	2010-08-01	SLP, DSM 5219
2706794887	Methanosarcinales	Class II	Methanosarcinales	Methanohalophilus portucalensis FDF-1	Euryarchaeota	Methanomicrobia	Methanosarcinales	Methanosarcinaceae	Methanohalophilus	Permanent Draft	Subsurface microbial communities from deep shales in Ohio and West Virginia, USA	2088894	2186	100	DOE Joint Genome Institute (JGI)	Permanent Draft	IMG Annotation Pipeline v.4.12.1	101607	1120091	Microbial Minimal Draft Isolate Genome	Genome Analysis	Ga0139040	Gp0157150	Gs0118431	523843			2016-12-05	FDF-1
2642422540	Methanosarcinales	Class II	Methanosarcinales	Methanolobus profundi Mob M	Euryarchaeota	Methanomicrobia	Methanosarcinales	Methanosarcinaceae	Methanolobus	Permanent Draft	Deep subsurface shale carbon reservoir microbial communities from Ohio and West Virginia, USA	3107200	3000	100	DOE Joint Genome Institute (JGI)	Permanent Draft		74343	1066546	Microbial Minimal Draft Isolate Genome	Genome Analysis	Ga0073303	Gp0115201	Gs0114675	487685			2015-12-01	Mob M
2519103099	Methanosarcinales	Class II	Methanosarcinales	Methanolobus psychrophilus R15	Euryarchaeota	Methanomicrobia	Methanosarcinales	Methanosarcinaceae	Methanolobus	Finished	Methanolobus psychrophilus R15	3072769	3229	99.69	Beijing Genomics Institute (BGI)	Finished		11741	0		Genome Analysis	Ga0011869	Gp0017493	Gs0017676	1094980	0			R15
2515075008	Methanosarcinales	Class II	Methanosarcinales	Methanolobus tindarius DSM 2278	Euryarchaeota	Methanomicrobia	Methanosarcinales	Methanosarcinaceae	Methanolobus	Permanent Draft	Continuation of the Genomic Encyclopedia of Bacteria and Archaea pilot project (GEBA)	3151883	3022	100	DOE Joint Genome Institute (JGI)	Permanent Draft		9393	97916		Genome Analysis	Ga0025220	Gp0003614	Gs0000117	1090322			2012-06-29	DSM 2278
2642422561	Methanosarcinales	Class II	Methanosarcinales	Methanolobus vulcani PL 12/M	Euryarchaeota	Methanomicrobia	Methanosarcinales	Methanosarcinaceae	Methanolobus	Permanent Draft	Deep subsurface shale carbon reservoir microbial communities from Ohio and West Virginia, USA	2947907	2902	100	DOE Joint Genome Institute (JGI)	Permanent Draft		74400	1066548	Microbial Minimal Draft Isolate Genome	Genome Analysis	Ga0073305	Gp0115129	Gs0114675	38026			2015-12-01	PL 12/M
2509601008	Methanosarcinales	Class II	Methanosarcinales	Methanomethylovorans hollandica DSM 15978	Euryarchaeota	Methanomicrobia	Methanosarcinales	Methanosarcinaceae	Methanomethylovorans	Finished	A Genomic Encyclopedia of Bacteria and Archaea (GEBA)	2714013	2732	100	DOE Joint Genome Institute (JGI)	Finished		6582	97917		Genome Analysis	Ga0025019	Gp0003615	Gs0000008	867904	50749		2011-11-23	DSM 15978
2728369318	Methanosarcinales	Class II	Methanosarcinales	Methanomicrobia archaeon JdFR-19	Euryarchaeota	Methanomicrobia	unclassified	unclassified	unclassified	Permanent Draft	Deep subsurface and oceanic microbial communities from Witwatersrand Basin, South Africa, and the Canadian and Fennoscandian shields and at the Lost City Hydrothermal Field	1288683	1595	100	DOE Joint Genome Institute (JGI)	Permanent Draft	IMG Annotation Pipeline v.4.14.7	124181	1020465		Metagenome-Assembled Genome	Ga0180888	Gp0057564	Gs0090290	1935140	0		2017-04-28	JdFR-19
2724679722	Methanosarcinales	Class II	Methanosarcinales	Methanosaeta sp. Bin 1	Euryarchaeota	Methanomicrobia	Methanosarcinales	Methanotrichaceae	Methanothrix	Permanent Draft	Stable isotope and metagenomic profiling of a methanogenic naphthalene-degrading enrichment culture	2683322	2798	99.07	University of Calgary	Permanent Draft	IMG Annotation Pipeline v.4.14.7	122082	0		Metagenome-Assembled Genome	Ga0182993	Gp0198185	Gs0127588	2222			2018-07-09	bin 1
2811994911	Methanosarcinales	Class II	Methanosarcinales	Methanosaeta sp. BinD4mb193	Euryarchaeota	Methanomicrobia	Methanosarcinales	Methanotrichaceae	Methanothrix	Permanent Draft	Metagenomes from anaerobic digester of solid waste	2154436	2436	96.42	University of Toronto	Permanent Draft	IMG Annotation Pipeline v.4.16.6	203765	0		Metagenome-Assembled Genome	Ga0326592	Gp0238866	Gs0130338	2222			2018-12-05
2770939522	Methanosarcinales	Class II	Methanosarcinales	Methanosaeta sp. BinDG074mb30	Euryarchaeota	Methanomicrobia	Methanosarcinales	Methanotrichaceae	Methanothrix	Permanent Draft	Metagenomes from anaerobic digester of solid waste	3275883	3218	99.53	University of Toronto	Permanent Draft	IMG Annotation Pipeline v.4.16.1	180257	0		Metagenome-Assembled Genome	Ga0256585	Gp0238866	Gs0130338	2222			2018-02-21	BinDG074mb30
2808606443	Methanosarcinales	Class II	Methanosarcinales	Methanosaeta sp. BinDG74m8	Euryarchaeota	Methanomicrobia	Methanosarcinales	Methanotrichaceae	Methanothrix	Permanent Draft	Metagenomes from anaerobic digester of solid waste	1975353	2243	93.93	University of Toronto	Permanent Draft	IMG Annotation Pipeline v.4.16.5	202519	0		Metagenome-Assembled Genome	Ga0326133	Gp0238866	Gs0130338	2222			2018-11-17
2811994889	Methanosarcinales	Class II	Methanosarcinales	Methanosaeta sp. BinDmb129	Euryarchaeota	Methanomicrobia	Methanosarcinales	Methanotrichaceae	Methanothrix	Permanent Draft	Metagenomes from anaerobic digester of solid waste	1934304	2144	84.58	University of Toronto	Permanent Draft	IMG Annotation Pipeline v.4.16.5	203646	0		Metagenome-Assembled Genome	Ga0326561	Gp0238878	Gs0130338	2222			2018-12-05
2811994936	Methanosarcinales	Class II	Methanosarcinales	Methanosaeta sp. BinUASBm5	Euryarchaeota	Methanomicrobia	Methanosarcinales	Methanotrichaceae	Methanothrix	Permanent Draft	Metagenomes from anaerobic digester of solid waste	2489689	2943	96.73	University of Toronto	Permanent Draft	IMG Annotation Pipeline v.4.16.6	203853	0		Metagenome-Assembled Genome	Ga0326620	Gp0238879	Gs0130338	2222			2018-12-05
2770939633	Methanosarcinales	Class II	Methanosarcinales	Methanosaeta sp. BinUmb48	Euryarchaeota	Methanomicrobia	Methanosarcinales	Methanotrichaceae	Methanothrix	Permanent Draft	Metagenomes from anaerobic digester of solid waste	2054914	2299	85.51	University of Toronto	Permanent Draft	IMG Annotation Pipeline v.4.16.1	181002	0		Metagenome-Assembled Genome	Ga0256672	Gp0238879	Gs0130338	2222			2018-02-21	BinUmb48
2502790017	Methanosarcinales	Class II	Methanosarcinales	Methanosalsum zhilinae WeN5, DSM 4017	Euryarchaeota	Methanomicrobia	Methanosarcinales	Methanosarcinaceae	Methanosalsum	Finished	A Genomic Encyclopedia of Bacteria and Archaea (GEBA)	2138444	2083	100	DOE Joint Genome Institute (JGI)	Finished	IMG/ER 3.1	1211	97920		Genome Analysis	Ga0024995	Gp0003619	Gs0000008	679901	40771	68249		WeN5, DSM 4017
638154508	Methanosarcinales	Class II	Methanosarcinales	Methanosarcina acetivorans C2A	Euryarchaeota	Methanomicrobia	Methanosarcinales	Methanosarcinaceae	Methanosarcina	Finished	Methanosarcina acetivorans C2A	5751492	4807	100	Broad Institute	Finished	IMG/W 2.0				Genome Analysis	Ga0029371	Gp0000695	Gs0017687	2214	290	57879	2006-12-01	C2A
2630968686	Methanosarcinales	Class II	Methanosarcinales	Methanosarcina barkeri 227	Euryarchaeota	Methanomicrobia	Methanosarcinales	Methanosarcinaceae	Methanosarcina	Finished	Methanogenic archaea and the global carbon cycle UIUC	4487566	3811	98.13	University of Illinois, Urbana-Champaign	Finished		70606	0		Genome Analysis	Ga0072452	Gp0074645	Gs0106969	1434106	0		2015-09-21	227
2648501421	Methanosarcinales	Class II	Methanosarcinales	Methanosarcina barkeri 3	Euryarchaeota	Methanomicrobia	Methanosarcinales	Methanosarcinaceae	Methanosarcina	Finished	Methanogenic archaea and the global carbon cycle UIUC	4560446	3836	98.13	University of Illinois, Urbana-Champaign	Finished		75627	0		Genome Analysis	Ga0072436	Gp0086858	Gs0106969	1434107	0		2016-01-22	3
2634166439	Methanosarcinales	Class II	Methanosarcinales	Methanosarcina barkeri CM1	Euryarchaeota	Methanomicrobia	Methanosarcinales	Methanosarcinaceae	Methanosarcina	Finished	Methanosarcina barkeri CM1	4501171	3878	98.13	Pastoral Greenhouse Gas Research Consortium (PGgRc)	Finished		72254	0		Genome Analysis	Ga0077912	Gp0007672	Gs0017689	796385	0		2015-10-08	CM1
637000162	Methanosarcinales	Class II	Methanosarcinales	Methanosarcina barkeri Fusaro, DSM 804	Euryarchaeota	Methanomicrobia	Methanosarcinales	Methanosarcinaceae	Methanosarcina	Finished	Methanosarcina barkeri fusaro	4873766	3830	100	DOE Joint Genome Institute (JGI)	Finished	IMG/W 2.0		16141		Genome Analysis	Ga0029372	Gp0000448	Gs0017688	269797	103	57715	2006-12-01	Fusaro, DSM 804
2684622504	Methanosarcinales	Class II	Methanosarcinales	Methanosarcina barkeri JCM 10043	Euryarchaeota	Methanomicrobia	Methanosarcinales	Methanosarcinaceae	Methanosarcina	Permanent Draft	Methanosarcina project at The University of Tokyo	4436567	5773	93.54	University of Tokyo	Permanent Draft	IMG Annotation Pipeline v.4.11.4	90171	0		Genome Analysis	Ga0128387	Gp0093078	Gs0110272	1298606	0		2016-07-12	JCM 10043
2630968729	Methanosarcinales	Class II	Methanosarcinales	Methanosarcina barkeri MS	Euryarchaeota	Methanomicrobia	Methanosarcinales	Methanosarcinaceae	Methanosarcina	Finished	Methanogenic archaea and the global carbon cycle UIUC	4574907	3892	98.13	University of Illinois, Urbana-Champaign	Finished		70649	0		Genome Analysis	Ga0072459	Gp0074646	Gs0106969	1434108	0		2015-09-21	MS
2630968669	Methanosarcinales	Class II	Methanosarcinales	Methanosarcina barkeri Wiesmoor	Euryarchaeota	Methanomicrobia	Methanosarcinales	Methanosarcinaceae	Methanosarcina	Finished	Methanogenic archaea and the global carbon cycle UIUC	4907186	4143	98.13	University of Illinois, Urbana-Champaign	Finished		70589	0		Genome Analysis	Ga0072478	Gp0074647	Gs0106969	1434109	0		2015-09-21	Wiesmoor
2651869834	Methanosarcinales	Class II	Methanosarcinales	Methanosarcina flavescens E03.2	Euryarchaeota	Methanomicrobia	Methanosarcinales	Methanosarcinaceae	Methanosarcina	Permanent Draft	Methanosarcina flavescens E03.2	3256229	2904	98.13	BioPara, Institute for general microbiology	Permanent Draft		78757	0		Genome Analysis	Ga0100846	Gp0124575	Gs0117670	1715806	0		2016-03-01	E03.2
2627854269	Methanosarcinales	Class II	Methanosarcinales	Methanosarcina horonobensis HB-1	Euryarchaeota	Methanomicrobia	Methanosarcinales	Methanosarcinaceae	Methanosarcina	Finished	Methanogenic archaea and the global carbon cycle UIUC	5018607	4473	99.07	University of Illinois, Urbana-Champaign	Finished		69618	0		Genome Analysis	Ga0072443	Gp0074649	Gs0106969	1434110	0		2015-09-04	HB-1
2684622506	Methanosarcinales	Class II	Methanosarcinales	Methanosarcina horonobensis JCM 15518	Euryarchaeota	Methanomicrobia	Methanosarcinales	Methanosarcinaceae	Methanosarcina	Permanent Draft	Methanosarcina project at The University of Tokyo	4907488	7259	90.27	University of Tokyo	Permanent Draft	IMG Annotation Pipeline v.4.11.4	90184	0		Genome Analysis	Ga0128354	Gp0093132	Gs0110272	1434110	0		2016-07-12	JCM 15518
2630968805	Methanosarcinales	Class II	Methanosarcinales	Methanosarcina lacustris Z-7289	Euryarchaeota	Methanomicrobia	Methanosarcinales	Methanosarcinaceae	Methanosarcina	Finished	Methanogenic archaea and the global carbon cycle UIUC	4139808	3531	98.13	University of Illinois, Urbana-Champaign	Finished		70730	0		Genome Analysis	Ga0072454	Gp0074650	Gs0106969	1434111	0		2015-09-21	Z-7289
2667527934	Methanosarcinales	Class II	Methanosarcinales	Methanosarcina mazei 1.F.A.1A.3	Euryarchaeota	Methanomicrobia	Methanosarcinales	Methanosarcinaceae	Methanosarcina	Permanent Draft	Methanosarcina Genome sequencing of Methanosarcina mazei strains isolated from sediment environments in the Columbia River Estuary in Oregon, USA	4045304	3534	99.07	University of Illinois, Urbana-Champaign	Permanent Draft	IMG Annotation Pipeline v.4.10.5	86770	0		Genome Analysis	Ga0109773	Gp0130409	Gs0118159	2209	0		2016-05-07	1.F.A.1A.3
2681813113	Methanosarcinales	Class II	Methanosarcinales	Methanosarcina mazei 1.F.A.2.8	Euryarchaeota	Methanomicrobia	Methanosarcinales	Methanosarcinaceae	Methanosarcina	Permanent Draft	Methanosarcina Genome sequencing of Methanosarcina mazei strains isolated from sediment environments in the Columbia River Estuary in Oregon, USA	3958841	3469	99.07	University of Illinois, Urbana-Champaign	Permanent Draft	IMG Annotation Pipeline v.4.11.4	90281	0		Genome Analysis	Ga0109776	Gp0130410	Gs0118159	2209	0		2016-06-30	1.F.A.2.8
2681813114	Methanosarcinales	Class II	Methanosarcinales	Methanosarcina mazei 1.F.M.0.5	Euryarchaeota	Methanomicrobia	Methanosarcinales	Methanosarcinaceae	Methanosarcina	Permanent Draft	Methanosarcina Genome sequencing of Methanosarcina mazei strains isolated from sediment environments in the Columbia River Estuary in Oregon, USA	4066836	3564	99.07	University of Illinois, Urbana-Champaign	Permanent Draft	IMG Annotation Pipeline v.4.11.4	90282	0		Genome Analysis	Ga0109777	Gp0130411	Gs0118159	2209	0		2016-06-30	1.F.M.0.5
2681813115	Methanosarcinales	Class II	Methanosarcinales	Methanosarcina mazei 1.H.A.0.1	Euryarchaeota	Methanomicrobia	Methanosarcinales	Methanosarcinaceae	Methanosarcina	Permanent Draft	Methanosarcina Genome sequencing of Methanosarcina mazei strains isolated from sediment environments in the Columbia River Estuary in Oregon, USA	3959597	3478	99.07	University of Illinois, Urbana-Champaign	Permanent Draft	IMG Annotation Pipeline v.4.11.4	90283	0		Genome Analysis	Ga0109778	Gp0130412	Gs0118159	2209	0		2016-06-30	1.H.A.0.1
2663762606	Methanosarcinales	Class II	Methanosarcinales	Methanosarcina mazei 1.H.A.1A.3	Euryarchaeota	Methanomicrobia	Methanosarcinales	Methanosarcinaceae	Methanosarcina	Permanent Draft	Methanosarcina Genome sequencing of Methanosarcina mazei strains isolated from sediment environments in the Columbia River Estuary in Oregon, USA	4075943	3596	99.07	University of Illinois, Urbana-Champaign	Permanent Draft	IMG Annotation Pipeline v.4.10.2	81783	0		Genome Analysis	Ga0109780	Gp0130413	Gs0118159	2209	0		2016-04-20	1.H.A.1A.3
2681813116	Methanosarcinales	Class II	Methanosarcinales	Methanosarcina mazei 1.H.A.1A.4	Euryarchaeota	Methanomicrobia	Methanosarcinales	Methanosarcinaceae	Methanosarcina	Permanent Draft	Methanosarcina Genome sequencing of Methanosarcina mazei strains isolated from sediment environments in the Columbia River Estuary in Oregon, USA	3982935	3502	99.07	University of Illinois, Urbana-Champaign	Permanent Draft	IMG Annotation Pipeline v.4.11.4	90284	0		Genome Analysis	Ga0109781	Gp0130414	Gs0118159	2209	0		2016-06-30	1.H.A.1A.4
2667527937	Methanosarcinales	Class II	Methanosarcinales	Methanosarcina mazei 1.H.A.1A.6	Euryarchaeota	Methanomicrobia	Methanosarcinales	Methanosarcinaceae	Methanosarcina	Permanent Draft	Methanosarcina Genome sequencing of Methanosarcina mazei strains isolated from sediment environments in the Columbia River Estuary in Oregon, USA	4069379	3594	99.07	University of Illinois, Urbana-Champaign	Permanent Draft	IMG Annotation Pipeline v.4.10.5	86773	0		Genome Analysis	Ga0106562	Gp0130415	Gs0118159	2209	0		2016-05-07	1.H.A.1A.6
2681813117	Methanosarcinales	Class II	Methanosarcinales	Methanosarcina mazei 1.H.A.2.1	Euryarchaeota	Methanomicrobia	Methanosarcinales	Methanosarcinaceae	Methanosarcina	Permanent Draft	Methanosarcina Genome sequencing of Methanosarcina mazei strains isolated from sediment environments in the Columbia River Estuary in Oregon, USA	3979315	3517	99.07	University of Illinois, Urbana-Champaign	Permanent Draft	IMG Annotation Pipeline v.4.11.4	90285	0		Genome Analysis	Ga0109782	Gp0130416	Gs0118159	2209	0		2016-06-30	1.H.A.2.1
2667528016	Methanosarcinales	Class II	Methanosarcinales	Methanosarcina mazei 1.H.A.2.3	Euryarchaeota	Methanomicrobia	Methanosarcinales	Methanosarcinaceae	Methanosarcina	Permanent Draft	Methanosarcina Genome sequencing of Methanosarcina mazei strains isolated from sediment environments in the Columbia River Estuary in Oregon, USA	4087374	3605	99.07	University of Illinois, Urbana-Champaign	Permanent Draft	IMG Annotation Pipeline v.4.10.5	86852	0		Genome Analysis	Ga0109783	Gp0130417	Gs0118159	2209	0		2016-05-07	1.H.A.2.3
2681813118	Methanosarcinales	Class II	Methanosarcinales	Methanosarcina mazei 1.H.A.2.6	Euryarchaeota	Methanomicrobia	Methanosarcinales	Methanosarcinaceae	Methanosarcina	Permanent Draft	Methanosarcina Genome sequencing of Methanosarcina mazei strains isolated from sediment environments in the Columbia River Estuary in Oregon, USA	3998889	3525	99.07	University of Illinois, Urbana-Champaign	Permanent Draft	IMG Annotation Pipeline v.4.11.4	90286	0		Genome Analysis	Ga0109784	Gp0130418	Gs0118159	2209	0		2016-06-30	1.H.A.2.6
2681813119	Methanosarcinales	Class II	Methanosarcinales	Methanosarcina mazei 1.H.A.2.7	Euryarchaeota	Methanomicrobia	Methanosarcinales	Methanosarcinaceae	Methanosarcina	Permanent Draft	Methanosarcina Genome sequencing of Methanosarcina mazei strains isolated from sediment environments in the Columbia River Estuary in Oregon, USA	4116665	3641	99.07	University of Illinois, Urbana-Champaign	Permanent Draft	IMG Annotation Pipeline v.4.11.4	90287	0		Genome Analysis	Ga0109785	Gp0130419	Gs0118159	2209	0		2016-06-30	1.H.A.2.7
2660238431	Methanosarcinales	Class II	Methanosarcinales	Methanosarcina mazei 1.H.A.2.8	Euryarchaeota	Methanomicrobia	Methanosarcinales	Methanosarcinaceae	Methanosarcina	Permanent Draft	Methanosarcina Genome sequencing of Methanosarcina mazei strains isolated from sediment environments in the Columbia River Estuary in Oregon, USA	4063852	3579	99.07	University of Illinois, Urbana-Champaign	Permanent Draft	IMG Annotation Pipeline v.4.10.2	82360	0		Genome Analysis	Ga0109786	Gp0130420	Gs0118159	2209	0		2016-04-04	1.H.A.2.8
2681813120	Methanosarcinales	Class II	Methanosarcinales	Methanosarcina mazei 1.H.M.0.1	Euryarchaeota	Methanomicrobia	Methanosarcinales	Methanosarcinaceae	Methanosarcina	Permanent Draft	Methanosarcina Genome sequencing of Methanosarcina mazei strains isolated from sediment environments in the Columbia River Estuary in Oregon, USA	4060306	3562	99.07	University of Illinois, Urbana-Champaign	Permanent Draft	IMG Annotation Pipeline v.4.11.4	90288	0		Genome Analysis	Ga0109787	Gp0130421	Gs0118159	2209	0		2016-06-30	1.H.M.0.1
2671180346	Methanosarcinales	Class II	Methanosarcinales	Methanosarcina mazei 1.H.M.1A.1	Euryarchaeota	Methanomicrobia	Methanosarcinales	Methanosarcinaceae	Methanosarcina	Permanent Draft	Methanosarcina Genome sequencing of Methanosarcina mazei strains isolated from sediment environments in the Columbia River Estuary in Oregon, USA	4079465	3581	99.07	University of Illinois, Urbana-Champaign	Permanent Draft	IMG Annotation Pipeline v.4.11.0	87590	0		Genome Analysis	Ga0109788	Gp0130422	Gs0118159	2209	0		2016-05-26	1.H.M.1A.1
2667527687	Methanosarcinales	Class II	Methanosarcinales	Methanosarcina mazei 1.H.M.2.1	Euryarchaeota	Methanomicrobia	Methanosarcinales	Methanosarcinaceae	Methanosarcina	Permanent Draft	Methanosarcina Genome sequencing of Methanosarcina mazei strains isolated from sediment environments in the Columbia River Estuary in Oregon, USA	4180081	3697	99.07	University of Illinois, Urbana-Champaign	Permanent Draft	IMG Annotation Pipeline v.4.10.5	86522	0		Genome Analysis	Ga0109791	Gp0130423	Gs0118159	2209	0		2016-05-07	1.H.M.2.1
2657244981	Methanosarcinales	Class II	Methanosarcinales	Methanosarcina mazei 1.H.M.2.2	Euryarchaeota	Methanomicrobia	Methanosarcinales	Methanosarcinaceae	Methanosarcina	Permanent Draft	Methanosarcina Genome sequencing of Methanosarcina mazei strains isolated from sediment environments in the Columbia River Estuary in Oregon, USA	4079868	3578	99.07	University of Illinois, Urbana-Champaign	Permanent Draft	IMG Annotation Pipeline v.4.10.0	81212	0		Genome Analysis	Ga0109792	Gp0130424	Gs0118159	2209	0		2016-03-23	1.H.M.2.2
2681813121	Methanosarcinales	Class II	Methanosarcinales	Methanosarcina mazei 1.H.M.2.3	Euryarchaeota	Methanomicrobia	Methanosarcinales	Methanosarcinaceae	Methanosarcina	Permanent Draft	Methanosarcina Genome sequencing of Methanosarcina mazei strains isolated from sediment environments in the Columbia River Estuary in Oregon, USA	3975805	3488	99.07	University of Illinois, Urbana-Champaign	Permanent Draft	IMG Annotation Pipeline v.4.11.4	90289	0		Genome Analysis	Ga0109793	Gp0130425	Gs0118159	2209	0		2016-06-30	1.H.M.2.3
2660238247	Methanosarcinales	Class II	Methanosarcinales	Methanosarcina mazei 1.H.M.2.4	Euryarchaeota	Methanomicrobia	Methanosarcinales	Methanosarcinaceae	Methanosarcina	Permanent Draft	Methanosarcina Genome sequencing of Methanosarcina mazei strains isolated from sediment environments in the Columbia River Estuary in Oregon, USA	4068400	3606	99.07	University of Illinois, Urbana-Champaign	Permanent Draft	IMG Annotation Pipeline v.4.10.2	82176	0		Genome Analysis	Ga0109794	Gp0130426	Gs0118159	2209	0		2016-04-04	1.H.M.2.4
2681813122	Methanosarcinales	Class II	Methanosarcinales	Methanosarcina mazei 1.H.T.2.1	Euryarchaeota	Methanomicrobia	Methanosarcinales	Methanosarcinaceae	Methanosarcina	Permanent Draft	Methanosarcina Genome sequencing of Methanosarcina mazei strains isolated from sediment environments in the Columbia River Estuary in Oregon, USA	4073761	3571	99.07	University of Illinois, Urbana-Champaign	Permanent Draft	IMG Annotation Pipeline v.4.11.4	90290	0		Genome Analysis	Ga0109795	Gp0130427	Gs0118159	2209	0		2016-06-30	1.H.T.2.1
2657245426	Methanosarcinales	Class II	Methanosarcinales	Methanosarcina mazei 1.H.T.2.3	Euryarchaeota	Methanomicrobia	Methanosarcinales	Methanosarcinaceae	Methanosarcina	Permanent Draft	Methanosarcina Genome sequencing of Methanosarcina mazei strains isolated from sediment environments in the Columbia River Estuary in Oregon, USA	3967951	3477	99.07	University of Illinois, Urbana-Champaign	Permanent Draft	IMG Annotation Pipeline v.4.10.0	82685	0		Genome Analysis	Ga0106563	Gp0130428	Gs0118159	2209	0		2016-03-23	1.H.T.2.3
2663762924	Methanosarcinales	Class II	Methanosarcinales	Methanosarcina mazei 1.H.T.2.5	Euryarchaeota	Methanomicrobia	Methanosarcinales	Methanosarcinaceae	Methanosarcina	Permanent Draft	Methanosarcina Genome sequencing of Methanosarcina mazei strains isolated from sediment environments in the Columbia River Estuary in Oregon, USA	4083531	3585	99.07	University of Illinois, Urbana-Champaign	Permanent Draft	IMG Annotation Pipeline v.4.10.2	85179	0		Genome Analysis	Ga0106564	Gp0130429	Gs0118159	2209	0		2016-04-20	1.H.T.2.5
2660238643	Methanosarcinales	Class II	Methanosarcinales	Methanosarcina mazei 2.F.A.2.3	Euryarchaeota	Methanomicrobia	Methanosarcinales	Methanosarcinaceae	Methanosarcina	Permanent Draft	Methanosarcina Genome sequencing of Methanosarcina mazei strains isolated from sediment environments in the Columbia River Estuary in Oregon, USA	4070588	3576	99.07	University of Illinois, Urbana-Champaign	Permanent Draft	IMG Annotation Pipeline v.4.10.2	82572	0		Genome Analysis	Ga0106546	Gp0130430	Gs0118159	2209	0		2016-04-04	2.F.A.2.3
2657245055	Methanosarcinales	Class II	Methanosarcinales	Methanosarcina mazei 2.F.A.2.4	Euryarchaeota	Methanomicrobia	Methanosarcinales	Methanosarcinaceae	Methanosarcina	Permanent Draft	Methanosarcina Genome sequencing of Methanosarcina mazei strains isolated from sediment environments in the Columbia River Estuary in Oregon, USA	4191903	3692	99.07	University of Illinois, Urbana-Champaign	Permanent Draft	IMG Annotation Pipeline v.4.10.0	81286	0		Genome Analysis	Ga0106547	Gp0130431	Gs0118159	2209	0		2016-03-23	2.F.A.2.4
2681813123	Methanosarcinales	Class II	Methanosarcinales	Methanosarcina mazei 2.F.T.0.2	Euryarchaeota	Methanomicrobia	Methanosarcinales	Methanosarcinaceae	Methanosarcina	Permanent Draft	Methanosarcina Genome sequencing of Methanosarcina mazei strains isolated from sediment environments in the Columbia River Estuary in Oregon, USA	4089677	3618	99.07	University of Illinois, Urbana-Champaign	Permanent Draft	IMG Annotation Pipeline v.4.11.4	90291	0		Genome Analysis	Ga0106548	Gp0130432	Gs0118159	2209	0		2016-06-30	2.F.T.0.2
2681813124	Methanosarcinales	Class II	Methanosarcinales	Methanosarcina mazei 2.F.T.2.6	Euryarchaeota	Methanomicrobia	Methanosarcinales	Methanosarcinaceae	Methanosarcina	Permanent Draft	Methanosarcina Genome sequencing of Methanosarcina mazei strains isolated from sediment environments in the Columbia River Estuary in Oregon, USA	4053120	3608	99.07	University of Illinois, Urbana-Champaign	Permanent Draft	IMG Annotation Pipeline v.4.11.4	90292	0		Genome Analysis	Ga0106549	Gp0130433	Gs0118159	2209	0		2016-06-30	2.F.T.2.6
2667528052	Methanosarcinales	Class II	Methanosarcinales	Methanosarcina mazei 3.F.A.1A.1	Euryarchaeota	Methanomicrobia	Methanosarcinales	Methanosarcinaceae	Methanosarcina	Permanent Draft	Methanosarcina Genome sequencing of Methanosarcina mazei strains isolated from sediment environments in the Columbia River Estuary in Oregon, USA	4074011	3673	99.07	University of Illinois, Urbana-Champaign	Permanent Draft	IMG Annotation Pipeline v.4.10.5	86888	0		Genome Analysis	Ga0106550	Gp0130434	Gs0118159	2209	0		2016-05-07	3.F.A.1A.1
2681813125	Methanosarcinales	Class II	Methanosarcinales	Methanosarcina mazei 3.F.A.1A.3	Euryarchaeota	Methanomicrobia	Methanosarcinales	Methanosarcinaceae	Methanosarcina	Permanent Draft	Methanosarcina Genome sequencing of Methanosarcina mazei strains isolated from sediment environments in the Columbia River Estuary in Oregon, USA	4068940	3564	99.07	University of Illinois, Urbana-Champaign	Permanent Draft	IMG Annotation Pipeline v.4.11.4	90293	0		Genome Analysis	Ga0109758	Gp0130435	Gs0118159	2209	0		2016-06-30	3.F.A.1A.3
2671180237	Methanosarcinales	Class II	Methanosarcinales	Methanosarcina mazei 3.F.A.1B.1	Euryarchaeota	Methanomicrobia	Methanosarcinales	Methanosarcinaceae	Methanosarcina	Permanent Draft	Methanosarcina Genome sequencing of Methanosarcina mazei strains isolated from sediment environments in the Columbia River Estuary in Oregon, USA	4073297	3565	99.07	University of Illinois, Urbana-Champaign	Permanent Draft	IMG Annotation Pipeline v.4.11.0	87481	0		Genome Analysis	Ga0109759	Gp0130436	Gs0118159	2209	0		2016-05-26	3.F.A.1B.1
2671180774	Methanosarcinales	Class II	Methanosarcinales	Methanosarcina mazei 3.F.A.2.12	Euryarchaeota	Methanomicrobia	Methanosarcinales	Methanosarcinaceae	Methanosarcina	Permanent Draft	Methanosarcina Genome sequencing of Methanosarcina mazei strains isolated from sediment environments in the Columbia River Estuary in Oregon, USA	4070089	3595	99.07	University of Illinois, Urbana-Champaign	Permanent Draft	IMG Annotation Pipeline v.4.11.0	88018	0		Genome Analysis	Ga0109760	Gp0130437	Gs0118159	2209	0		2016-05-26	3.F.A.2.12
2660238475	Methanosarcinales	Class II	Methanosarcinales	Methanosarcina mazei 3.F.A.2.5	Euryarchaeota	Methanomicrobia	Methanosarcinales	Methanosarcinaceae	Methanosarcina	Permanent Draft	Methanosarcina Genome sequencing of Methanosarcina mazei strains isolated from sediment environments in the Columbia River Estuary in Oregon, USA	4063523	3552	99.07	University of Illinois, Urbana-Champaign	Permanent Draft	IMG Annotation Pipeline v.4.10.2	82404	0		Genome Analysis	Ga0109762	Gp0130438	Gs0118159	2209	0		2016-04-04	3.F.A.2.5
2681813126	Methanosarcinales	Class II	Methanosarcinales	Methanosarcina mazei 3.F.A.2.6	Euryarchaeota	Methanomicrobia	Methanosarcinales	Methanosarcinaceae	Methanosarcina	Permanent Draft	Methanosarcina Genome sequencing of Methanosarcina mazei strains isolated from sediment environments in the Columbia River Estuary in Oregon, USA	4037688	3542	99.07	University of Illinois, Urbana-Champaign	Permanent Draft	IMG Annotation Pipeline v.4.11.4	90294	0		Genome Analysis	Ga0109763	Gp0130439	Gs0118159	2209	0		2016-06-30	3.F.A.2.6
2660238026	Methanosarcinales	Class II	Methanosarcinales	Methanosarcina mazei 3.F.T.1A.1	Euryarchaeota	Methanomicrobia	Methanosarcinales	Methanosarcinaceae	Methanosarcina	Permanent Draft	Methanosarcina Genome sequencing of Methanosarcina mazei strains isolated from sediment environments in the Columbia River Estuary in Oregon, USA	4158758	3653	99.07	University of Illinois, Urbana-Champaign	Permanent Draft	IMG Annotation Pipeline v.4.10.2	81955	0		Genome Analysis	Ga0109765	Gp0130440	Gs0118159	2209	0		2016-04-04	3.F.T.1A.1
2663763426	Methanosarcinales	Class II	Methanosarcinales	Methanosarcina mazei 3.F.T.1A.2	Euryarchaeota	Methanomicrobia	Methanosarcinales	Methanosarcinaceae	Methanosarcina	Permanent Draft	Methanosarcina Genome sequencing of Methanosarcina mazei strains isolated from sediment environments in the Columbia River Estuary in Oregon, USA	4150621	3643	99.07	University of Illinois, Urbana-Champaign	Permanent Draft	IMG Annotation Pipeline v.4.10.2	85683	0		Genome Analysis	Ga0106551	Gp0130441	Gs0118159	2209	0		2016-04-20	3.F.T.1A.2
2681813127	Methanosarcinales	Class II	Methanosarcinales	Methanosarcina mazei 3.F.T.1A.4	Euryarchaeota	Methanomicrobia	Methanosarcinales	Methanosarcinaceae	Methanosarcina	Permanent Draft	Methanosarcina Genome sequencing of Methanosarcina mazei strains isolated from sediment environments in the Columbia River Estuary in Oregon, USA	4155749	3645	99.07	University of Illinois, Urbana-Champaign	Permanent Draft	IMG Annotation Pipeline v.4.11.4	90295	0		Genome Analysis	Ga0109766	Gp0130442	Gs0118159	2209	0		2016-06-30	3.F.T.1A.4
2663762907	Methanosarcinales	Class II	Methanosarcinales	Methanosarcina mazei 3.F.T.2.1	Euryarchaeota	Methanomicrobia	Methanosarcinales	Methanosarcinaceae	Methanosarcina	Permanent Draft	Methanosarcina Genome sequencing of Methanosarcina mazei strains isolated from sediment environments in the Columbia River Estuary in Oregon, USA	4101065	3588	99.07	University of Illinois, Urbana-Champaign	Permanent Draft	IMG Annotation Pipeline v.4.10.2	85162	0		Genome Analysis	Ga0106553	Gp0130443	Gs0118159	2209	0		2016-04-20	3.F.T.2.1
2681813128	Methanosarcinales	Class II	Methanosarcinales	Methanosarcina mazei 3.H.A.1A.1	Euryarchaeota	Methanomicrobia	Methanosarcinales	Methanosarcinaceae	Methanosarcina	Permanent Draft	Methanosarcina Genome sequencing of Methanosarcina mazei strains isolated from sediment environments in the Columbia River Estuary in Oregon, USA	3993878	3634	97.66	University of Illinois, Urbana-Champaign	Permanent Draft	IMG Annotation Pipeline v.4.11.4	90296	0		Genome Analysis	Ga0106554	Gp0130444	Gs0118159	2209	0		2016-06-30	3.H.A.1A.1
2667528009	Methanosarcinales	Class II	Methanosarcinales	Methanosarcina mazei 3.H.A.1A.2	Euryarchaeota	Methanomicrobia	Methanosarcinales	Methanosarcinaceae	Methanosarcina	Permanent Draft	Methanosarcina Genome sequencing of Methanosarcina mazei strains isolated from sediment environments in the Columbia River Estuary in Oregon, USA	4087907	3595	99.07	University of Illinois, Urbana-Champaign	Permanent Draft	IMG Annotation Pipeline v.4.10.5	86845	0		Genome Analysis	Ga0106555	Gp0130445	Gs0118159	2209	0		2016-05-07	3.H.A.1A.2
2667527984	Methanosarcinales	Class II	Methanosarcinales	Methanosarcina mazei 3.H.A.2.1	Euryarchaeota	Methanomicrobia	Methanosarcinales	Methanosarcinaceae	Methanosarcina	Permanent Draft	Methanosarcina Genome sequencing of Methanosarcina mazei strains isolated from sediment environments in the Columbia River Estuary in Oregon, USA	3979112	3485	99.07	University of Illinois, Urbana-Champaign	Permanent Draft	IMG Annotation Pipeline v.4.10.5	86820	0		Genome Analysis	Ga0106556	Gp0130446	Gs0118159	2209	0		2016-05-07	3.H.A.2.1
2663762882	Methanosarcinales	Class II	Methanosarcinales	Methanosarcina mazei 3.H.A.2.4	Euryarchaeota	Methanomicrobia	Methanosarcinales	Methanosarcinaceae	Methanosarcina	Permanent Draft	Methanosarcina Genome sequencing of Methanosarcina mazei strains isolated from sediment environments in the Columbia River Estuary in Oregon, USA	4120225	3615	99.07	University of Illinois, Urbana-Champaign	Permanent Draft	IMG Annotation Pipeline v.4.10.2	85137	0		Genome Analysis	Ga0106557	Gp0130447	Gs0118159	2209	0		2016-04-20	3.H.A.2.4
2663762650	Methanosarcinales	Class II	Methanosarcinales	Methanosarcina mazei 3.H.A.2.5	Euryarchaeota	Methanomicrobia	Methanosarcinales	Methanosarcinaceae	Methanosarcina	Permanent Draft	Methanosarcina Genome sequencing of Methanosarcina mazei strains isolated from sediment environments in the Columbia River Estuary in Oregon, USA	4088731	3577	99.07	University of Illinois, Urbana-Champaign	Permanent Draft	IMG Annotation Pipeline v.4.10.2	81827	0		Genome Analysis	Ga0106558	Gp0130448	Gs0118159	2209	0		2016-04-20	3.H.A.2.5
2681813129	Methanosarcinales	Class II	Methanosarcinales	Methanosarcina mazei 3.H.A.2.6	Euryarchaeota	Methanomicrobia	Methanosarcinales	Methanosarcinaceae	Methanosarcina	Permanent Draft	Methanosarcina Genome sequencing of Methanosarcina mazei strains isolated from sediment environments in the Columbia River Estuary in Oregon, USA	4006447	3484	99.07	University of Illinois, Urbana-Champaign	Permanent Draft	IMG Annotation Pipeline v.4.11.4	90297	0		Genome Analysis	Ga0106559	Gp0130449	Gs0118159	2209	0		2016-06-30	3.H.A.2.6
2667527756	Methanosarcinales	Class II	Methanosarcinales	Methanosarcina mazei 3.H.A.2.8	Euryarchaeota	Methanomicrobia	Methanosarcinales	Methanosarcinaceae	Methanosarcina	Permanent Draft	Methanosarcina Genome sequencing of Methanosarcina mazei strains isolated from sediment environments in the Columbia River Estuary in Oregon, USA	3997433	3501	99.07	University of Illinois, Urbana-Champaign	Permanent Draft	IMG Annotation Pipeline v.4.10.5	86591	0		Genome Analysis	Ga0106560	Gp0130450	Gs0118159	2209	0		2016-05-07	3.H.A.2.8
2657245481	Methanosarcinales	Class II	Methanosarcinales	Methanosarcina mazei 3.H.M.1B.2	Euryarchaeota	Methanomicrobia	Methanosarcinales	Methanosarcinaceae	Methanosarcina	Permanent Draft	Methanosarcina Genome sequencing of Methanosarcina mazei strains isolated from sediment environments in the Columbia River Estuary in Oregon, USA	4122681	3586	99.07	University of Illinois, Urbana-Champaign	Permanent Draft	IMG Annotation Pipeline v.4.10.0	82741	0		Genome Analysis	Ga0109769	Gp0130451	Gs0118159	2209	0		2016-03-23	3.H.M.1B.2
2667527955	Methanosarcinales	Class II	Methanosarcinales	Methanosarcina mazei 3.H.M.1B.5	Euryarchaeota	Methanomicrobia	Methanosarcinales	Methanosarcinaceae	Methanosarcina	Permanent Draft	Methanosarcina Genome sequencing of Methanosarcina mazei strains isolated from sediment environments in the Columbia River Estuary in Oregon, USA	4118117	3583	99.07	University of Illinois, Urbana-Champaign	Permanent Draft	IMG Annotation Pipeline v.4.10.5	86791	0		Genome Analysis	Ga0106561	Gp0130452	Gs0118159	2209	0		2016-05-07	3.H.M.1B.5
2681813130	Methanosarcinales	Class II	Methanosarcinales	Methanosarcina mazei 3.H.M.2.7	Euryarchaeota	Methanomicrobia	Methanosarcinales	Methanosarcinaceae	Methanosarcina	Permanent Draft	Methanosarcina Genome sequencing of Methanosarcina mazei strains isolated from sediment environments in the Columbia River Estuary in Oregon, USA	3994050	3477	99.07	University of Illinois, Urbana-Champaign	Permanent Draft	IMG Annotation Pipeline v.4.11.4	90298	0		Genome Analysis	Ga0109770	Gp0130453	Gs0118159	2209	0		2016-06-30	3.H.M.2.7
2681813131	Methanosarcinales	Class II	Methanosarcinales	Methanosarcina mazei 3.H.T.1A.1	Euryarchaeota	Methanomicrobia	Methanosarcinales	Methanosarcinaceae	Methanosarcina	Permanent Draft	Methanosarcina Genome sequencing of Methanosarcina mazei strains isolated from sediment environments in the Columbia River Estuary in Oregon, USA	4072284	3571	99.07	University of Illinois, Urbana-Champaign	Permanent Draft	IMG Annotation Pipeline v.4.11.4	90299	0		Genome Analysis	Ga0109771	Gp0130454	Gs0118159	2209	0		2016-06-30	3.H.T.1A.1
2690315680	Methanosarcinales	Class II	Methanosarcinales	Methanosarcina mazei 3.H.T.1A.2	Euryarchaeota	Methanomicrobia	Methanosarcinales	Methanosarcinaceae	Methanosarcina	Permanent Draft	Methanosarcina Genome sequencing of Methanosarcina mazei strains isolated from sediment environments in the Columbia River Estuary in Oregon, USA	4083595	3596	99.07	University of Illinois, Urbana-Champaign	Permanent Draft	IMG Annotation Pipeline v.4.11.4	93192	0		Genome Analysis	Ga0109772	Gp0130455	Gs0118159	2209	0		2016-08-11	3.H.T.1A.2
2636415905	Methanosarcinales	Class II	Methanosarcinales	Methanosarcina mazei C16	Euryarchaeota	Methanomicrobia	Methanosarcinales	Methanosarcinaceae	Methanosarcina	Finished	Methanogenic archaea and the global carbon cycle UIUC	4166241	3633	99.07	University of Illinois, Urbana-Champaign	Finished		72143	0		Genome Analysis	Ga0072472	Gp0074652	Gs0106969	1434113	0		2015-10-20	C16
638154509	Methanosarcinales	Class II	Methanosarcinales	Methanosarcina mazei Go1	Euryarchaeota	Methanomicrobia	Methanosarcinales	Methanosarcinaceae	Methanosarcina	Finished	Methanosarcina mazei Go1, DSM 3647	4096345	3469	100	Integrated Genomics	Finished	IMG/W 2.0				Genome Analysis	Ga0029373	Gp0000684	Gs0017691	192952	300	57893	2006-12-01	Go1
2681813026	Methanosarcinales	Class II	Methanosarcinales	Methanosarcina mazei JCM 9314	Euryarchaeota	Methanomicrobia	Methanosarcinales	Methanosarcinaceae	Methanosarcina	Permanent Draft	Methanosarcina project at The University of Tokyo	4197534	5835	90.82	University of Tokyo	Permanent Draft	IMG Annotation Pipeline v.4.11.4	90194	0		Genome Analysis	Ga0128314	Gp0093202	Gs0110272	1293038	0		2016-06-30	JCM 9314
2630968898	Methanosarcinales	Class II	Methanosarcinales	Methanosarcina mazei LYC	Euryarchaeota	Methanomicrobia	Methanosarcinales	Methanosarcinaceae	Methanosarcina	Finished	Methanogenic archaea and the global carbon cycle UIUC	4154344	3634	99.07	University of Illinois, Urbana-Champaign	Finished		70827	0		Genome Analysis	Ga0072480	Gp0074653	Gs0106969	1434114	0		2015-09-21	LYC
2627853861	Methanosarcinales	Class II	Methanosarcinales	Methanosarcina mazei S-6	Euryarchaeota	Methanomicrobia	Methanosarcinales	Methanosarcinaceae	Methanosarcina	Finished	Methanogenic archaea and the global carbon cycle UIUC	4142816	3625	99.07	University of Illinois, Urbana-Champaign	Finished		69075	0		Genome Analysis	Ga0072462	Gp0074654	Gs0106969	213585	0		2015-09-04	S-6
2648501772	Methanosarcinales	Class II	Methanosarcinales	Methanosarcina mazei SarPi	Euryarchaeota	Methanomicrobia	Methanosarcinales	Methanosarcinaceae	Methanosarcina	Finished	Methanogenic archaea and the global carbon cycle UIUC	4066551	3507	99.07	University of Illinois, Urbana-Champaign	Finished		77903	0		Genome Analysis	Ga0072444	Gp0074655	Gs0106969	1434115	0		2016-01-22	SarPi
2540341077	Methanosarcinales	Class II	Methanosarcinales	Methanosarcina mazei Tuc01	Euryarchaeota	Methanomicrobia	Methanosarcinales	Methanosarcinaceae	Methanosarcina	Finished	Methanosarcina mazei Tuc01	3427949	3301	95.17	Rede Paraense de Genomica e Proteomica	Finished		19753	0		Genome Analysis	Ga0016616	Gp0033755	Gs0017692	1236903	0		2013-09-19	Tuc01
2639762994	Methanosarcinales	Class II	Methanosarcinales	Methanosarcina mazei WWM610	Euryarchaeota	Methanomicrobia	Methanosarcinales	Methanosarcinaceae	Methanosarcina	Finished	Methanogenic archaea and the global carbon cycle UIUC	4096482	3557	99.07	University of Illinois, Urbana-Champaign	Finished		73955	0		Genome Analysis	Ga0072442	Gp0074657	Gs0106969	1434117	0		2015-11-06	WWM610
2663763482	Methanosarcinales	Class II	Methanosarcinales	Methanosarcina mazei YBB.F.A.2.3	Euryarchaeota	Methanomicrobia	Methanosarcinales	Methanosarcinaceae	Methanosarcina	Permanent Draft	Methanosarcina Genome sequencing of Methanosarcina mazei strains isolated from sediment environments in the Columbia River Estuary in Oregon, USA	4072952	3577	99.07	University of Illinois, Urbana-Champaign	Permanent Draft	IMG Annotation Pipeline v.4.10.2	85739	0		Genome Analysis	Ga0109761	Gp0129081	Gs0118159	2209	0		2016-04-20	YBB.F.A.2.3
2663763517	Methanosarcinales	Class II	Methanosarcinales	Methanosarcina mazei YBB.F.A.2.7	Euryarchaeota	Methanomicrobia	Methanosarcinales	Methanosarcinaceae	Methanosarcina	Permanent Draft	Methanosarcina Genome sequencing of Methanosarcina mazei strains isolated from sediment environments in the Columbia River Estuary in Oregon, USA	4026044	3518	98.13	University of Illinois, Urbana-Champaign	Permanent Draft	IMG Annotation Pipeline v.4.10.2	85774	0		Genome Analysis	Ga0109764	Gp0130456	Gs0118159	2209	0		2016-04-20	YBB.F.A.2.7
2657245605	Methanosarcinales	Class II	Methanosarcinales	Methanosarcina mazei YBB.H.M.1A.1	Euryarchaeota	Methanomicrobia	Methanosarcinales	Methanosarcinaceae	Methanosarcina	Permanent Draft	Methanosarcina Genome sequencing of Methanosarcina mazei strains isolated from sediment environments in the Columbia River Estuary in Oregon, USA	4116536	3608	99.07	University of Illinois, Urbana-Champaign	Permanent Draft	IMG Annotation Pipeline v.4.10.0	82865	0		Genome Analysis	Ga0109767	Gp0129082	Gs0118159	2209	0		2016-03-23	YBB.H.M.1A.1
2657245466	Methanosarcinales	Class II	Methanosarcinales	Methanosarcina mazei YBB.H.M.1B.1	Euryarchaeota	Methanomicrobia	Methanosarcinales	Methanosarcinaceae	Methanosarcina	Permanent Draft	Methanosarcina Genome sequencing of Methanosarcina mazei strains isolated from sediment environments in the Columbia River Estuary in Oregon, USA	4122548	3614	99.07	University of Illinois, Urbana-Champaign	Permanent Draft	IMG Annotation Pipeline v.4.10.0	82726	0		Genome Analysis	Ga0109768	Gp0130457	Gs0118159	2209	0		2016-03-23	YBB.H.M.1B.1
2667528122	Methanosarcinales	Class II	Methanosarcinales	Methanosarcina mazei YBM.F.A.1B.3	Euryarchaeota	Methanomicrobia	Methanosarcinales	Methanosarcinaceae	Methanosarcina	Permanent Draft	Methanosarcina Genome sequencing of Methanosarcina mazei strains isolated from sediment environments in the Columbia River Estuary in Oregon, USA	4029805	3528	99.07	University of Illinois, Urbana-Champaign	Permanent Draft	IMG Annotation Pipeline v.4.10.5	86961	0		Genome Analysis	Ga0109774	Gp0129083	Gs0118159	2209	0		2016-05-07	YBM.F.A.1B.3
2660238053	Methanosarcinales	Class II	Methanosarcinales	Methanosarcina mazei YBM.F.A.1B.4	Euryarchaeota	Methanomicrobia	Methanosarcinales	Methanosarcinaceae	Methanosarcina	Permanent Draft	Methanosarcina Genome sequencing of Methanosarcina mazei strains isolated from sediment environments in the Columbia River Estuary in Oregon, USA	4049355	3564	99.07	University of Illinois, Urbana-Champaign	Permanent Draft	IMG Annotation Pipeline v.4.10.2	81982	0		Genome Analysis	Ga0109775	Gp0130458	Gs0118159	2209	0		2016-04-04	YBM.F.A.1B.4
2667527618	Methanosarcinales	Class II	Methanosarcinales	Methanosarcina mazei YBM.H.A.1A.1	Euryarchaeota	Methanomicrobia	Methanosarcinales	Methanosarcinaceae	Methanosarcina	Permanent Draft	Methanosarcina Genome sequencing of Methanosarcina mazei strains isolated from sediment environments in the Columbia River Estuary in Oregon, USA	4039778	3536	99.07	University of Illinois, Urbana-Champaign	Permanent Draft	IMG Annotation Pipeline v.4.10.5	86453	0		Genome Analysis	Ga0109779	Gp0129084	Gs0118159	2209	0		2016-05-07	YBM.H.A.1A.1
2681813082	Methanosarcinales	Class II	Methanosarcinales	Methanosarcina mazei YBM.H.M.1A.2	Euryarchaeota	Methanomicrobia	Methanosarcinales	Methanosarcinaceae	Methanosarcina	Permanent Draft	Methanosarcina Genome sequencing of Methanosarcina mazei strains isolated from sediment environments in the Columbia River Estuary in Oregon, USA	4074261	3569	99.07	University of Illinois, Urbana-Champaign	Permanent Draft	IMG Annotation Pipeline v.4.11.4	90250	0		Genome Analysis	Ga0109789	Gp0129085	Gs0118159	2209	0		2016-06-30	YBM.H.M.1A.2
2667528102	Methanosarcinales	Class II	Methanosarcinales	Methanosarcina mazei YBM.H.M.1A.3	Euryarchaeota	Methanomicrobia	Methanosarcinales	Methanosarcinaceae	Methanosarcina	Permanent Draft	Methanosarcina Genome sequencing of Methanosarcina mazei strains isolated from sediment environments in the Columbia River Estuary in Oregon, USA	4073693	3618	99.07	University of Illinois, Urbana-Champaign	Permanent Draft	IMG Annotation Pipeline v.4.10.5	86941	0		Genome Analysis	Ga0109790	Gp0129086	Gs0118159	2209	0		2016-05-07	YBM.H.M.1A.3
2627853753	Methanosarcinales	Class II	Methanosarcinales	Methanosarcina siciliae C2J	Euryarchaeota	Methanomicrobia	Methanosarcinales	Methanosarcinaceae	Methanosarcina	Finished	Methanogenic archaea and the global carbon cycle UIUC	5427890	4798	98.13	University of Illinois, Urbana-Champaign	Finished		68908	0		Genome Analysis	Ga0072451	Gp0074658	Gs0106969	1434118	0		2015-09-04	C2J
2645727536	Methanosarcinales	Class II	Methanosarcinales	Methanosarcina siciliae HI350	Euryarchaeota	Methanomicrobia	Methanosarcinales	Methanosarcinaceae	Methanosarcina	Finished	Methanogenic archaea and the global carbon cycle UIUC	4941115	4244	98.13	University of Illinois, Urbana-Champaign	Finished		75738	0		Genome Analysis	Ga0072474	Gp0074659	Gs0106969	1434119	0		2016-01-05	HI350
2651869866	Methanosarcinales	Class II	Methanosarcinales	Methanosarcina siciliae T4/M	Euryarchaeota	Methanomicrobia	Methanosarcinales	Methanosarcinaceae	Methanosarcina	Finished	Methanogenic archaea and the global carbon cycle UIUC	5017558	4300	98.13	University of Illinois, Urbana-Champaign	Finished		79093	0		Genome Analysis	Ga0072440	Gp0074660	Gs0106969	1434120	0		2016-03-01	T4/M
2576861399	Methanosarcinales	Class II	Methanosarcinales	Methanosarcina soligelidi SMA-21	Euryarchaeota	Methanomicrobia	Methanosarcinales	Methanosarcinaceae	Methanosarcina	Permanent Draft	Genomic basis of thermal adaption and carbon metabolism in permafrost isolates	4064496	3511	100	DOE Joint Genome Institute (JGI)	Permanent Draft		40601	1015739	Microbial Improved Draft Isolate Genome	Genome Analysis	Ga0003307	Gp0032041	Gs0015048	1036677			2014-07-07	SMA-21
2681813367	Methanosarcinales	Class II	Methanosarcinales	Methanosarcina sp. 795 OTU795	Euryarchaeota	Methanomicrobia	Methanosarcinales	Methanosarcinaceae	Methanosarcina	Finished	Genome sequencing and assembly of microorganisms from an acetoclastic consortium	3122414	2776	98.13	Agriculture and Agri-Food Canada	Finished	IMG Annotation Pipeline v.4.11.4	90536	0		Genome Analysis	Ga0125174	Gp0142313	Gs0118947	1653396	0		2016-06-30	OTU795
2811994913	Methanosarcinales	Class II	Methanosarcinales	Methanosarcina sp. BinDmb10	Euryarchaeota	Methanomicrobia	Methanosarcinales	Methanosarcinaceae	Methanosarcina	Permanent Draft	Metagenomes from anaerobic digester of solid waste	2958666	2812	91.12	University of Toronto	Permanent Draft	IMG Annotation Pipeline v.4.16.6	203767	0		Metagenome-Assembled Genome	Ga0326594	Gp0238866	Gs0130338	2207			2018-12-05
2595698250	Methanosarcinales	Class II	Methanosarcinales	Methanosarcina sp. DSM 11855	Euryarchaeota	Methanomicrobia	Methanosarcinales	Methanosarcinaceae	Methanosarcina	Permanent Draft	The Hungate 1000. A catalogue of reference genomes from the rumen microbiome.	3100602	2732	98.13	DOE Joint Genome Institute (JGI)	Permanent Draft		51941	1034379	Microbial Minimal Draft Isolate Genome	Genome Analysis	Ga0007631	Gp0087973	Gs0033970	1520800			2015-01-07	DSM 11855
2627853629	Methanosarcinales	Class II	Methanosarcinales	Methanosarcina sp. Kolksee	Euryarchaeota	Methanomicrobia	Methanosarcinales	Methanosarcinaceae	Methanosarcina	Finished	Methanogenic archaea and the global carbon cycle UIUC	4553495	3809	99.07	University of Illinois, Urbana-Champaign	Finished		68731	0		Genome Analysis	Ga0072471	Gp0074661	Gs0106969	1434099	0		2015-09-04	Kolksee
2651869869	Methanosarcinales	Class II	Methanosarcinales	Methanosarcina sp. MTP4	Euryarchaeota	Methanomicrobia	Methanosarcinales	Methanosarcinaceae	Methanosarcina	Finished	Methanogenic archaea and the global carbon cycle UIUC	4211468	3583	98.13	University of Illinois, Urbana-Champaign	Finished		79096	0		Genome Analysis	Ga0072449	Gp0074662	Gs0106969	1434100	0		2016-03-01	MTP4
2627853658	Methanosarcinales	Class II	Methanosarcinales	Methanosarcina sp. WH1	Euryarchaeota	Methanomicrobia	Methanosarcinales	Methanosarcinaceae	Methanosarcina	Finished	Methanogenic archaea and the global carbon cycle UIUC	3914091	3520	98.13	University of Illinois, Urbana-Champaign	Finished		68774	0		Genome Analysis	Ga0072445	Gp0074664	Gs0106969	1434102	0		2015-09-04	WH1
2627853858	Methanosarcinales	Class II	Methanosarcinales	Methanosarcina sp. WWM596	Euryarchaeota	Methanomicrobia	Methanosarcinales	Methanosarcinaceae	Methanosarcina	Finished	Methanogenic archaea and the global carbon cycle UIUC	4137337	3732	98.13	University of Illinois, Urbana-Champaign	Finished		69071	0		Genome Analysis	Ga0072463	Gp0074665	Gs0106969	1434103	0		2015-09-04	WWM596
2791355116	Methanosarcinales	Class II	Methanosarcinales	Methanosarcina spelaei MC-15	Euryarchaeota	Methanomicrobia	Methanosarcinales	Methanosarcinaceae	Methanosarcina	Permanent Draft	Methanosarcina spelaei MC-15 genome sequencing	5005272	4353	98.13	University of California, Santa Barbara	Permanent Draft	IMG Annotation Pipeline v.4.16.4	194993	0		Genome Analysis	Ga0308565	Gp0322643	Gs0135268	1036679	0		2018-08-24
2627854140	Methanosarcinales	Class II	Methanosarcinales	Methanosarcina thermophila CHTI-55	Euryarchaeota	Methanomicrobia	Methanosarcinales	Methanosarcinaceae	Methanosarcina	Finished	Methanogenic archaea and the global carbon cycle UIUC	3130228	2730	98.13	University of Illinois, Urbana-Champaign	Finished		69487	0		Genome Analysis	Ga0072461	Gp0074666	Gs0106969	1434121	0		2015-09-04	CHTI-55
2636415612	Methanosarcinales	Class II	Methanosarcinales	Methanosarcina thermophila TM-1	Euryarchaeota	Methanomicrobia	Methanosarcinales	Methanosarcinaceae	Methanosarcina	Finished	Methanogenic archaea and the global carbon cycle UIUC	3127379	2773	98.13	University of Illinois, Urbana-Champaign	Finished		71850	0		Genome Analysis	Ga0072438	Gp0074668	Gs0106969	523844	0		2015-10-20	TM-1
2648501188	Methanosarcinales	Class II	Methanosarcinales	Methanosarcina vacuolata Z-761	Euryarchaeota	Methanomicrobia	Methanosarcinales	Methanosarcinaceae	Methanosarcina	Finished	Methanogenic archaea and the global carbon cycle UIUC	4563885	3812	98.13	University of Illinois, Urbana-Champaign	Finished		75394	0		Genome Analysis	Ga0072439	Gp0074669	Gs0106969	1434123	0		2016-01-22	Z-761
2505313014	Methanosarcinales	Class II	Methanosarcinales	Methanosarcinales	Euryarchaeota	Methanomicrobia	Methanosarcinales	unclassified	unclassified	Permanent Draft	2D genome	3485298	4007	99.07		Permanent Draft		2646	0		Genome Analysis	Ga0009978	Gp0009694	Gs0000153	94695			2015-03-06
2728369549	Methanosarcinales	Class II	Methanosarcinales	Methanosarcinales archaeon Methan_01	Euryarchaeota	Methanomicrobia	Methanosarcinales	unclassified	unclassified	Permanent Draft	Anaerobic digester sludge microbial communities from Brisbane, Australia	2607419	2629	99.07	The University of Queensland	Permanent Draft	IMG Annotation Pipeline v.4.15.1	126021	0		Metagenome-Assembled Genome	Ga0154277	Gp0156646	Gs0121606	1674798	0		2017-04-28	Methan_01
2728369548	Methanosarcinales	Class II	Methanosarcinales	Methanosarcinales archaeon Methan_02	Euryarchaeota	Methanomicrobia	Methanosarcinales	unclassified	unclassified	Permanent Draft	Anaerobic digester sludge microbial communities from Brisbane, Australia	2446685	2708	98.13	The University of Queensland	Permanent Draft	IMG Annotation Pipeline v.4.15.1	126020	0		Metagenome-Assembled Genome	Ga0154276	Gp0156646	Gs0121606	1674799	0		2017-04-28	Methan_02
2728369547	Methanosarcinales	Class II	Methanosarcinales	Methanosarcinales archaeon Methan_03	Euryarchaeota	Methanomicrobia	Methanosarcinales	unclassified	unclassified	Permanent Draft	Anaerobic digester sludge microbial communities from Brisbane, Australia	1999879	2402	66.83	The University of Queensland	Permanent Draft	IMG Annotation Pipeline v.4.15.1	126019	0		Metagenome-Assembled Genome	Ga0154275	Gp0156646	Gs0121606	1674800	0		2017-04-28	Methan_03
2728369546	Methanosarcinales	Class II	Methanosarcinales	Methanosarcinales archaeon Methan_04	Euryarchaeota	Methanomicrobia	Methanosarcinales	unclassified	unclassified	Permanent Draft	Anaerobic digester sludge microbial communities from Brisbane, Australia	1927734	2131	90.03	The University of Queensland	Permanent Draft	IMG Annotation Pipeline v.4.15.1	126018	0		Metagenome-Assembled Genome	Ga0154274	Gp0156646	Gs0121606	1674801	0		2017-04-28	Methan_04
2565956544	Methanosarcinales	Class II	Methanosarcinales	Methanosarcinales sp. ANME-2a	Euryarchaeota	Methanomicrobia	Methanosarcinales	unclassified	unclassified	Permanent Draft	ANME-2a	3643051	4071	98.6	Beijing Genomics Institute (BGI)	Permanent Draft		36455	0		Genome Analysis	Ga0027018	Gp0045353	Gs0001146	588815			2014-04-28	ANME-2a
2511231210	Methanosarcinales	Class II	Methanosarcinales	Methanothrix harundinacea 6Ac	Euryarchaeota	Methanomicrobia	Methanosarcinales	Methanotrichaceae	Methanothrix	Finished	Methanosaeta harundinacea 6Ac	2571034	2414	99.38	Chinese Academy of Science, Institute of Microbiology	Finished		7491	0		Genome Analysis	Ga0009471	Gp0012955	Gs0017684	1110509	76151	81199	2012-02-28	6Ac
650716054	Methanosarcinales	Class II	Methanosarcinales	Methanothrix soehngenii GP-6	Euryarchaeota	Methanomicrobia	Methanosarcinales	Methanotrichaceae	Methanothrix	Finished	Methanosaeta concilii GP-6	3026645	2900	98.13	Clemson University	Finished	IMG/W 3.5				Genome Analysis	Ga0029369	Gp0002323	Gs0017683	990316	63185	66207	2011-12-01	GP-6
639633038	Methanosarcinales	Class II	Methanosarcinales	Methanothrix thermoacetophila PT	Euryarchaeota	Methanomicrobia	Methanosarcinales	Methanotrichaceae	Methanothrix	Finished	Methanosaeta thermophila	1879471	1785	99.07	DOE Joint Genome Institute (JGI)	Finished	IMG/W 2.1		16140		Genome Analysis	Ga0029370	Gp0000268	Gs0017685	349307	15765	58469	2007-03-01	PT
2565956510	Methanosarcinales	Class II	Methanosarcinales	Methermicoccus shengliensis DSM 18856	Euryarchaeota	Methanomicrobia	Methanosarcinales	Methermicoccaceae	Methermicoccus	Permanent Draft	Genomic Encyclopedia of Type Strains, Phase I: the one thousand microbial genomes (KMG-I) project	1513583	1666	100	DOE Joint Genome Institute (JGI)	Permanent Draft		36375	1030914	Microbial Minimal Draft Isolate Genome	Genome Analysis	Ga0006692	Gp0013046	Gs0015051	1122233			2014-05-12	DSM 18856
2770939655	Methanosarcinales	Class II	Methanosarcinales	unclassified Methanosarcinaceae BinUmb45	Euryarchaeota	Methanomicrobia	Methanosarcinales	Methanosarcinaceae	unclassified	Permanent Draft	Metagenomes from anaerobic digester of solid waste	2156380	2282	92.52	University of Toronto	Permanent Draft	IMG Annotation Pipeline v.4.16.1	181098	0		Metagenome-Assembled Genome	Ga0256708	Gp0238879	Gs0130338	2206			2018-02-21	BinUmb45
2700988736	Unclassified - Verstraetearchaeota	Unclassified	Verstraetearchaeota	Candidatus Methanomethylicus mesodigestum V2	Candidatus Verstraetearchaeota	Candidatus Methanomethylia	Candidatus Methanomethyliales	Candidatus Methanomethyliaceae	Candidatus Methanomethylicus	Permanent Draft	Anaerobic digester, formation water and tailings sand microbial communities from various locations	1637224	1802	99.07	The University of Queensland	Permanent Draft	IMG Annotation Pipeline v.4.12.0	98356	0		Metagenome-Assembled Genome	Ga0138507	Gp0156643	Gs0121605	1867258	0		2016-10-19	V2
2700988734	Unclassified - Verstraetearchaeota	Unclassified	Verstraetearchaeota	Candidatus Methanosuratus petracarbonis V5	Candidatus Verstraetearchaeota	Candidatus Methanomethylia	Candidatus Methanomethyliales	Candidatus Methanomethyliaceae	Candidatus Methanosuratus	Permanent Draft	Anaerobic digester, formation water and tailings sand microbial communities from various locations	707181	1167	59.68	The University of Queensland	Permanent Draft	IMG Annotation Pipeline v.4.12.0	98354	0		Metagenome-Assembled Genome	Ga0138512	Gp0156645	Gs0121605	1867261	0		2016-10-19	V5
2700988735	Unclassified - Verstraetearchaeota	Unclassified	Verstraetearchaeota	Unclassified archaeon V1	Candidatus Verstraetearchaeota	Candidatus Methanomethylia	Candidatus Methanomethyliales	Candidatus Methanomethyliaceae	Candidatus Methanomethylicus	Permanent Draft	Genome sequence of Methanogenic archaeon ISO4-G1	1593503	1549	98.6	AgResearch Limited	Permanent Draft		86186	0		Genome Analysis	Ga0118695	Gp0139499	Gs0118798	1452364			2017-07-17	ISO4-G1?
2700988733	Unclassified - Verstraetearchaeota	Unclassified	Verstraetearchaeota	Unclassified archaeon V3	Candidatus Verstraetearchaeota	Candidatus Methanomethylia	Candidatus Methanomethyliales	Candidatus Methanomethyliaceae	Candidatus Methanomethylicus	Permanent Draft	Anaerobic digester, formation water and tailings sand microbial communities from various locations	1427070	1615	90.34	The University of Queensland	Permanent Draft	IMG Annotation Pipeline v.4.12.0	98355	0		Metagenome-Assembled Genome	Ga0138500	Gp0156635	Gs0121605	1867258	0		2016-10-19	V1
2700988731	Unclassified - Verstraetearchaeota	Unclassified	Verstraetearchaeota	Unclassified archaeon V4	Candidatus Verstraetearchaeota	Candidatus Methanomethylia	Candidatus Methanomethyliales	Candidatus Methanomethyliaceae	Candidatus Methanosuratus	Permanent Draft	Anaerobic digester, formation water and tailings sand microbial communities from various locations	1373621	1590	99.07	The University of Queensland	Permanent Draft	IMG Annotation Pipeline v.4.12.0	98353	0		Metagenome-Assembled Genome	Ga0138509	Gp0156644	Gs0121605	1867260	0		2016-10-19	V3
2773857649	Unclassified - Verstraetearchaeota	Unclassified	Verstraetearchaeota	Unclassified Verstraetearchaeota DRTY-6 bin_144	Candidatus Verstraetearchaeota	unclassified	unclassified	unclassified	unclassified	Permanent Draft	Metagenomics study of hot springs in Tengchong, Yunnan	1225411	1414	84.11	Beijing Novogene Bioinformatics Technology Co., Ltd	Permanent Draft	IMG Annotation Pipeline v.4.16.1	182906	0		Metagenome-Assembled Genome	Ga0263254	Gp0266521	Gs0127627	1915410			2019-09-17	DRTY-6 bin_144
2773857647	Unclassified - Verstraetearchaeota	Unclassified	Verstraetearchaeota	Unclassified Verstraetearchaeota GMQP bin_44	Candidatus Verstraetearchaeota	unclassified	unclassified	unclassified	unclassified	Permanent Draft	Metagenomics study of hot springs in Tengchong, Yunnan	1170055	1354	100	Beijing Novogene Bioinformatics Technology Co., Ltd	Permanent Draft	IMG Annotation Pipeline v.4.16.1	182904	0		Metagenome-Assembled Genome	Ga0263253	Gp0304155	Gs0127627	1915410			2019-09-17	GMQP bin_44
2773857645	Unclassified - Verstraetearchaeota	Unclassified	Verstraetearchaeota	Unclassified Verstraetearchaeota JZ-2 bin_200	Candidatus Verstraetearchaeota	unclassified	unclassified	unclassified	unclassified	Permanent Draft	Metagenomics study of hot springs in Tengchong, Yunnan	1247100	1424	92.06	Beijing Novogene Bioinformatics Technology Co., Ltd	Permanent Draft	IMG Annotation Pipeline v.4.16.1	182902	0		Metagenome-Assembled Genome	Ga0263249	Gp0266519	Gs0127627	1915410			2019-09-17	JZ-2 bin_200
2773857648	Unclassified - Verstraetearchaeota	Unclassified	Verstraetearchaeota	Unclassified Verstraetearchaeota JZ-3 bin_106	Candidatus Verstraetearchaeota	unclassified	unclassified	unclassified	unclassified	Permanent Draft	Metagenomics study of hot springs in Tengchong, Yunnan	1331820	1537	90.65	Beijing Novogene Bioinformatics Technology Co., Ltd	Permanent Draft	IMG Annotation Pipeline v.4.16.1	182905	0		Metagenome-Assembled Genome	Ga0263252	Gp0304151	Gs0127627	1915410			2019-09-17	JZ-3 bin_106
2773857650	Unclassified - Verstraetearchaeota	Unclassified	Verstraetearchaeota	Unclassified Verstraetearchaeota JZ-3 bin_107	Candidatus Verstraetearchaeota	unclassified	unclassified	unclassified	unclassified	Permanent Draft	Metagenomics study of hot springs in Tengchong, Yunnan	1063385	1255	81.31	Beijing Novogene Bioinformatics Technology Co., Ltd	Permanent Draft	IMG Annotation Pipeline v.4.16.1	182907	0		Metagenome-Assembled Genome	Ga0263255	Gp0304151	Gs0127627	1915410			2019-09-17	JZ-3 bin_107
Abbreviations: NC, not characterized.
