# Supplementary material for: Pathways of Iron and Sulfur Acquisition, Cofactor Assembly, Destination, and Storage in Diverse Archaeal Methanogens and Alkanotrophs
Source: J Bacteriol. 2021 Aug 9;203(17):e00117-21. doi: 10.1128/JB.00117-21 (PMC8351635; doi:10.1128/JB.00117-21)
Supplement: Supplemental file 2 — Data Set S2. Download JB.00117-21-s0003.xlsx, XLSX file, 0.02 MB [file jb.00117-21-s0003.xlsx]

## Sheet: BLASTp queries
Dataset S2. Protein homologs used as queries in BLASTp searchers.
	Genome	Accession Number	NCBI taxon ID
FeoA	Methanosarcina acetivorans C2A	AAM06845	2214
FeoB	Methanosarcina acetivorans C2A	AAM06843	2214
HemD	Methanosarcina acetivorans C2A	AAM06407	2214
HemD	Methanopyrus kandleri AV19	AAM02763	190192
HemC	Methanosarcina acetivorans C2A	AAM04026	2214
HemB	Methanosarcina acetivorans C2A	AAM04022	2214
SirA/CobA	Methanosarcina acetivorans C2A	AAM06406	2214
SirC/pchdh	Methanococcus voltae A3	YP_003708070	456320
SirC/pchdh	Methanopyrus kandleri AV19	AAM02708	190192
AhbA	Methanosarcina acetivorans C2A	AAM04018	2214
AhbB	Methanosarcina acetivorans C2A	AAM04019	2214
AhbC	Methanosarcina acetivorans C2A	AAM06408	2214
AhbD	Methanosarcina acetivorans C2A	AAM04017	2214
CcmC	Methanosarcina acetivorans C2A	AAM04843	2214
CcmF	Methanosarcina acetivorans C2A	AAM06674	2214
Bfr	Escherichia coli O6:H1	WP_000675504	199310
FtnA	Escherichia coli O6:H1	WP_000917208	199310
IssA	Pyrococcus furiosus strain ATCC 43587	Q8TZG9	186497
VhoA	Methanosarcina mazei Gö1	WP_011034237	192952
VhoC	Methanosarcina mazei Gö1	AAM32008	192952
VhoG	Methanosarcina mazei Gö1	WP_011034238	192952
SufB	Escherichia coli strain BW2952	WP_000089364	595496
SufC	Escherichia coli strain BW2952	WP_000948863	595496
SufS	Escherichia coli strain BW2952	WP_000577988	595496
SufU	Escherichia coli strain BW2952	WP_000331707	595496
SufE	Escherichia coli strain BW2952	WP_001196530	595496
SufA	Escherichia coli strain BW2952	WP_000367160	595496
SufD	Escherichia coli strain BW2952	WP_000907979	595496
NarI	Methanosarcina mazei Gö1	WP_011033778	192952
VhoC	Methanosarcina mazei Gö1	WP_048037234	192952
Cyt bd (subunit 1)	Methanosarcina acetivorans C2A	WP_011021042	188937
Cyt bd (subunit 2)	Methanosarcina acetivorans C2A	WP_011021043	188937
HdrE	Methanosarcina barkeri 227	WP_048121583	1434106
VhoC	Methanosarcina barkeri 227	WP_011306832	1434106
Cyt bd	Methanosarcina mazei Gö1	WP_048043882	192952
MsmS	Methanosarcina acetivorans C2A	Q8THF6	188937
KatG	Methanoregula boonei 6A8	WP_012106502	456442
MauG	Methanosarcina acetivorans C2A	WP_011022872	188937
CcdA	Methanosarcina acetivorans C2A	WP_011022857	188937
Cbb3	Methanosarcina horonobensis	AKB80434	1434110
TorA	Methanosarcina mazei Gö1	KKF97798	192952
NrfA	Candidatus Methanoperedens nitroreducens	WP_048093932	1392998
Ccp	Methanobacterium formicicum DSM 3637	WP_004031156	1204725
DsrB	Archaeoglobus fulgidus	WP_010877930	224325
NasD	Haloferax mediterranei	WP_004059343	523841
aSir	Methanosarcina mazei Gö1	AAM30056	192952
Fsr	Methanocaldococcus jannaschii	WP_010870385	243232

## Sheet: HMM build sequences
	Genome	Accession Number	NCBI taxon ID	Citation
KatG	Methanosarcina acetivorans C2A	Q8TS34.1	188937	The UniProt Consortium, UniProt: a worldwide hub of protein knowledge, Nucleic Acids Research, Volume 47, Issue D1, 08 January 2019, Pages D506–D515, https://doi.org/10.1093/nar/gky1048
KatG	Haloarcula marismortui ATCC 43049	WP_011223986.1	2238	The UniProt Consortium, UniProt: a worldwide hub of protein knowledge, Nucleic Acids Research, Volume 47, Issue D1, 08 January 2019, Pages D506–D515, https://doi.org/10.1093/nar/gky1049
KatG	Halobacterium salinarum	WP_010904144.1	2242	Long S, Salin ML. Molecular cloning, sequencing analysis and expression of the catalase-peroxidase gene from Halobacterium salinarum. DNA Seq. 2001;12(1):39-51. doi:10.3109/10425170109042049
KatG	Haloarcula marismortui ATCC 43049	AAV46121.1	2238	Cannac-Caffrey V, Hudry-Clergeon G, Pétillot Y, Gagnon J, Zaccai G, Franzetti B. The protein sequence of an archaeal catalase-peroxidase. Biochimie. 1998;80(12):1003-1011. doi:10.1016/s0300-9084(99)80005-4
KatG	Halobacterium salinarum	WP_010904144.1	2242	The UniProt Consortium, UniProt: a worldwide hub of protein knowledge, Nucleic Acids Research, Volume 47, Issue D1, 08 January 2019, Pages D506–D515, https://doi.org/10.1093/nar/gky1049
KatG	Natronomonas pharaonis	WP_011323070.1	2257	The UniProt Consortium, UniProt: a worldwide hub of protein knowledge, Nucleic Acids Research, Volume 47, Issue D1, 08 January 2019, Pages D506–D515, https://doi.org/10.1093/nar/gky1049
HdrE	Methanosarcina mazei Gö1	AGF97258.1	192952	Abken HJ, Tietze M, Brodersen J, Bäumer S, Beifuss U, Deppenmeier U. Isolation and characterization of methanophenazine and function of phenazines in membrane-bound electron transport of Methanosarcina mazei Gö1. J Bacteriol. 1998;180(8):2027-2032.
KatG	Methanospirillum hungatei	WP_048067526.1	1506	Martinez-Espinosa RM, Dridge EJ, Bonete MJ, et al. Look on the positive side! The orientation, identification and bioenergetics of 'Archaeal' membrane-bound nitrate reductases. FEMS Microbiol Lett. 2007;276(2):129-139. doi:10.1111/j.1574-6968.2007.00887.x
KatG	Archaeoglobus fulgidus	WP_010879722.1	2234	Singh R, Wiseman B, Deemagarn T, Jha V, Switala J, Loewen PC. Comparative study of catalase-peroxidases (KatGs). Arch Biochem Biophys. 2008;471(2):207-214. doi:10.1016/j.abb.2007.12.008
KatG	Methanoregula boonei 6A8	WP_012106502.1	456442	The UniProt Consortium, UniProt: a worldwide hub of protein knowledge, Nucleic Acids Research, Volume 47, Issue D1, 08 January 2019, Pages D506–D515, https://doi.org/10.1093/nar/gky1049
VhoC	Methanosarcina mazei Gö1	AAM32008.1	192952	Deppenmeier U, Blaut M, Lentes S, Herzberg C, Gottschalk G. Analysis of the vhoGAC and vhtGAC operons from Methanosarcina mazei strain Gö1, both encoding a membrane-bound hydrogenase and a cytochrome b. Eur J Biochem. 1995;227(1-2):261-269. doi:10.1111/j.1432-1033.1995.tb20383.x
HdrE	Methanosarcina thermophila	A0A0E3NFS5.2	523844	Simianu M, Murakami E, Brewer JM, Ragsdale SW. Purification and properties of the heme- and iron-sulfur-containing heterodisulfide reductase from Methanosarcina thermophila. Biochemistry. 1998;37(28):10027-10039. doi:10.1021/bi9726483
HdrE	Methanosarcina acetivorans C2A	Q8TSV8.1	188937	The UniProt Consortium, UniProt: a worldwide hub of protein knowledge, Nucleic Acids Research, Volume 47, Issue D1, 08 January 2019, Pages D506–D515, https://doi.org/10.1093/nar/gky1049
HdrE	Methanosarcina barkeri 227	P96796.2	1434106	Künkel A, Vaupel M, Heim S, Thauer RK, Hedderich R. Heterodisulfide reductase from methanol-grown cells of Methanosarcina barkeri is not a flavoenzyme. Eur J Biochem. 1997;244(1):226-234. doi:10.1111/j.1432-1033.1997.00226.x
VhoC	Methanosarcina barkeri 227	WP_048108821.1	1434106	The UniProt Consortium, UniProt: a worldwide hub of protein knowledge, Nucleic Acids Research, Volume 47, Issue D1, 08 January 2019, Pages D506–D515, https://doi.org/10.1093/nar/gky1049
					Methanosarcina acetivorans C2A	Q8TS34.1	188937	Methanosarcina acetivorans C2A	Q8TS34.1	188937
					Haloarcula marismortui ATCC 43049	WP_011223986.1	2238	Haloarcula marismortui ATCC 43049	WP_011223986.1	2238
					Halobacterium salinarum	WP_010904144.1	2242	Halobacterium salinarum	WP_010904144.1	2242
					Haloarcula marismortui ATCC 43049	AAV46121.1	2238	Haloarcula marismortui ATCC 43049	AAV46121.1	2238
					Halobacterium salinarum	WP_010904144.1	2242	Halobacterium salinarum	WP_010904144.1	2242
					Natronomonas pharaonis	WP_011323070.1	2257	Natronomonas pharaonis	WP_011323070.1	2257
					Methanosarcina mazei Gö1	AGF97258.1	192952	Methanosarcina mazei Gö1	AGF97258.1	192952
					Methanospirillum hungatei	WP_048067526.1	1506	Methanospirillum hungatei	WP_048067526.1	1506
					Archaeoglobus fulgidus	WP_010879722.1	2234	Archaeoglobus fulgidus	WP_010879722.1	2234
					Methanoregula boonei 6A8	WP_012106502.1	456442	Methanoregula boonei 6A8	WP_012106502.1	456442
					Methanosarcina mazei Gö1	AAM32008.1	192952	Methanosarcina mazei Gö1	AAM32008.1	192952
					Methanosarcina thermophila	A0A0E3NFS5.2	523844	Methanosarcina thermophila	A0A0E3NFS5.2	523844
					Methanosarcina acetivorans C2A	Q8TSV8.1	188937	Methanosarcina acetivorans C2A	Q8TSV8.1	188937
					Methanosarcina barkeri 227	P96796.2	1434106	Methanosarcina barkeri 227	P96796.2	1434106
