# Supplementary material for: Pathways of Iron and Sulfur Acquisition, Cofactor Assembly, Destination, and Storage in Diverse Archaeal Methanogens and Alkanotrophs
Source: J Bacteriol. 2021 Aug 9;203(17):e00117-21. doi: 10.1128/JB.00117-21 (PMC8351635; doi:10.1128/JB.00117-21)
Supplement: Supplemental file 3 — Data Set S3. Download JB.00117-21-s0004.xlsx, XLSX file, 0.1 MB [file jb.00117-21-s0004.xlsx]

## Sheet: Table S3
Dataset S3. Results for protein homolog searches among 326 translated methanogen, methanotrophs, and alkanotroph genomes. BLASTp query sequences are given in Dataset S2.
Genome ID	Taxon_ID	Type	Taxonomic Order	Phylogenetic Group	Genome Name / Sample Name	Phylum	Class	Order	Family	Genus	Sequencing Status	Heme C Motif	Heme B Motif	FeoA1	FeoA2	FeoB	HemA	HemL	UroS/HemD	HemC	HemB	SUMT	pch2dh	AhbA	AhbB	AhbC	AhbD	SufB	SufC	SufS	SufE	SufD	CydAB	CcmC	CcmF	Bfr	FtnA	IssA	VhoC	HdrE	KatG	Cyt bd	NarI	CcdA	CcP	MauG	Cbb3	TorA	CytC
2695421019	2695421019	UC	Unclassified - Bathyarchaeota	Bathyarchaeota	Candidatus Bathyarchaeota archaeon BA1	Candidatus Bathyarchaeota	unclassified	unclassified	unclassified	unclassified	Permanent Draft	0	0	0	0	0	0	0	2698436397	0	0	2698436399	0	0	0	0	0	2698437388; 2698437389	2698437390 2698437391	2698435658	0	0	0	0	0	0	0	0	0	0	0	0	0	0	0	0	0	0	0
2695421020	2695421020	UC	Unclassified - Bathyarchaeota	Bathyarchaeota	Candidatus Bathyarchaeota archaeon BA2	Candidatus Bathyarchaeota	unclassified	unclassified	unclassified	unclassified	Permanent Draft	0	0	0	0	0	0	0	0	0	0	0	0	0	0	0	0	0	0	2698437852	0	0	0	0	0	0	0	0	0	0	0	0	0	0	0	0	0	0	0
2773857646	2773857646	UC	Unclassified - Bathyarchaeota	Bathyarchaeota	Unclassified Bathyarchaeota JZ-2 bin_220	Candidatus Bathyarchaeota	unclassified	unclassified	unclassified	unclassified	Permanent Draft	0	0	0	0	2774019291	0	0	0	0	0	0	0	0	0	0	0	2774019036; 2774019321; 2774019322	2774019035; 2774019323	2774019320	0	0	0	0	0	0	0	0	0	0	0	0	0	0	0	0	0	0	0
2773857652	2773857652	UC	Unclassified - Crenarchaeota	Crenarchaeota	Unclassified Crenarchaeota GMQP bin_37	Candidatus Crenarchaeota	unclassified	unclassified	unclassified	unclassified	Permanent Draft	0	0	2774027956	0	2774027957	2774028056	2774028055	2774028053	2774028051	2774028050	2774028052	2774028054	2774027962	2774027019	0	0	2774027997	2774027996	2774027521	0	0	0	0	0	2774027482	0	0	0	0	0	0	0	0	0	0	0	0	0
2721755438	2721755438	UC	Unclassified - Crenarchaeota	Crenarchaeota	Unclassified Crenarchaeota JZ bin_38	Candidatus Crenarchaeota	unclassified	unclassified	unclassified	unclassified	Permanent Draft	0	0	0	0	2722554947	0	0	0	0	0	0	0	2722554942	2722555768	0	0	2722556073	0	2722555943	0	0	0	0	0	2722555485	0	0	0	0	0	0	0	0	0	0	0	0	0
2773857641	2773857641	UC	Unclassified - Crenarchaeota	Crenarchaeota	Unclassified Crenarchaeota JZ-1 bin_66	Candidatus Crenarchaeota	unclassified	unclassified	unclassified	unclassified	Permanent Draft	0	0	0	0	2774012346	0	0	0	0	0	0	0	2774012351	2774011391	0	0	2774012626	2774012459	2774011217; 2774011915	0	0	0	0	0	2774011870	0	0	0	0	0	0	0	0	0	0	0	0	0
2773857651	2773857651	UC	Unclassified - Crenarchaeota	Crenarchaeota	Unclassified Crenarchaeota ZMQR bin_18	Candidatus Crenarchaeota	unclassified	unclassified	unclassified	unclassified	Permanent Draft	0	0	0	0	0	0	0	0	0	0	0	0	0	2774025151	0	0	0	0	2774025652	0	0	0	0	0	2774025613	0	0	0	0	0	0	0	0	0	0	0	0	0
2773857653	2773857653	UC	Euryarcheota	Euryarchaeota	Unclassified Archaeoglobales GMQP bin_32	Euryarchaeota	Archaeoglobi	Archaeoglobales	Archaeoglobaceae	unclassified	Permanent Draft	1	0	0	0	2774030036	2774029961	2774029085	2774030115	2774029084	2774029962	2774029083	2774029010	2774029592	2774029011	0	0	2774029555	2774029556	0	0	0	0	2774028730	2774029211	0	2774029376	0	0	0	2776333164	0	0	0	0	0	0	0	0
2773857642	2773857642	UC	Unclassified - Hadesarchaeota	Hadesarchaeota	Unclassified Hadesarchaeota JZ-1 bin_103	Candidatus Hadesarchaeota	unclassified	unclassified	unclassified	unclassified	Permanent Draft	0	0	0	0	0	0	0	0	0	0	0	0	0	0	0	0	2774013372	2774013371	2774013595	0	0	0	0	0	0	0	0	0	0	0	0	0	0	0	0	0	0	0
2773857644	2773857644	UC	Unclassified - Hadesarchaeota	Hadesarchaeota	Unclassified Hadesarchaeota JZ-2 bin_199	Candidatus Hadesarchaeota	unclassified	unclassified	unclassified	unclassified	Permanent Draft	0	0	0	0	2774015398	0	0	0	0	0	0	0	0	2774016410	0	0	2774015476	2774015475	2774016581	0	0	0	0	0	0	0	2774016695	0	0	0	0	0	0	0	0	0	0	0
2574179771	2574179771	I	Methanobacteriales	Methanobacteriales	Methanobacterium arcticum M2, DSM 19844	Euryarchaeota	Methanobacteria	Methanobacteriales	Methanobacteriaceae	Methanobacterium	Permanent Draft	0	0	2574441673 2574442183	0	2574442182 2574441674	2574441178	2574441906	2574441343	2574441690	2574441378	2574441344	2574441179	0	0	0	0	2574443429	2574443430	2574441146	0	0	0	0	0	0	2574442694		0	0	0	0	2578261404	0	0	0	0	0	0
2791355014	2791355014	I	Methanobacteriales	Methanobacteriales	Methanobacterium bryantii M.o.H.	Euryarchaeota	Methanobacteria	Methanobacteriales	Methanobacteriaceae	Methanobacterium	Permanent Draft	0	0	2792331309 2792330679	0	2792331310 2792330680	2792332531	2792331062	2792331009	2792330646	2792330974	2792331008	2792332532	0	0	0	0	2792333790	2792333791	2792332506	0	0	0	0	0	0	2792332902	2792330507 2792333756	2792710068,,,	2792706887	0	0	0	0	0	0	0	0	0
2728369539	2728369539	I	Methanobacteriales	Methanobacteriales	Methanobacterium congolense Buetzberg	Euryarchaeota	Methanobacteria	Methanobacteriales	Methanobacteriaceae	Methanobacterium	Finished	0	1	0	2730765283	2730765282	2730765859	2730765577	2730765564	2730765736	2730764950	2730765563	2730765858	0	0	0	0	2730764076	2730764077	2730765015	0	0	0	0	0	0	2730764873		0	0	2730765499	0	0	0	0	0	0	0	0
2630968343	2630968343	I	Methanobacteriales	Methanobacteriales	Methanobacterium formicicum BRM9	Euryarchaeota	Methanobacteria	Methanobacteriales	Methanobacteriaceae	Methanobacterium	Finished	0	1	2631418211	2631418210	2631417751 2631418209	2631418615	2631418131	2631418118	2631418409	2631417910	2631418117	2631418614	0	0	0	0	2631417400	2631417399	2631417848; 2631417850	0	0	0	0	0	0	2631417567		0	0	2631416762	2632754272,2632754273,2632756518,2632756524	0	0	0	0	0	0	0
2645727909	2645727909	I	Methanobacteriales	Methanobacteriales	Methanobacterium formicicum DSM 1535	Euryarchaeota	Methanobacteria	Methanobacteriales	Methanobacteriaceae	Methanobacterium	Finished	0	1	2647504357	2647504356	2647503945 2647504355	2647503579	2647504329	2647504316	2647504552	2645883111	2647504315	2647503580	0	0	0	0	2647505344	2647505343	2647504042; 2647504044	0	0	0	0	0	0	2647503739		0	0	2647505472	2648886781,2648886782,2648888621,2648888627	0	0	0	0	0	0	0
2519899733	2519899733	I	Methanobacteriales	Methanobacteriales	Methanobacterium formicicum DSM 3637	Euryarchaeota	Methanobacteria	Methanobacteriales	Methanobacteriaceae	Methanobacterium	Permanent Draft	0	1	2520802919 2520803588	2520802920	2520803589 2520802921	2520802169	2520802947	2520802967	2520802398	2520803416	2520802968	2520802170	0	0	0	0	2520803252	2520803253	2520803478; 2520803480	0	0	0	0	0	0	2520801982	2520803224	0	0	0	0	0	0	2520803134	0	0	0	0
2681813006	2681813006	I	Methanobacteriales	Methanobacteriales	Methanobacterium formicicum JCM 10132	Euryarchaeota	Methanobacteria	Methanobacteriales	Methanobacteriaceae	Methanobacterium	Permanent Draft	0	1	2682495333	0	2682495335 2682495336 2682495538 2682495337	2682495156 2682495157	2682495379	2682495399	2682497454 2682497453	2682495862	2682495400	2682495158	0	0	0	0	2682496075	2682496073	2682495734	0	0	0	0	0	0	2682496317		0	0	2682497640,2682497641,2682497642,2682497643,2682497644	0	0	0	0	0	0	0	0
2684622658	2684622658	I	Methanobacteriales	Methanobacteriales	Methanobacterium formicicum Mb91	Euryarchaeota	Methanobacteria	Methanobacteriales	Methanobacteriaceae	Methanobacterium	Finished	0	1	2685267167	2685267168	2685267577 2685267169	2685266746	2685267199	2685267212	2685266970	2685267416	2685267213	2685266747	0	0	0	0	2685268494	2685268493	2685267476; 2685267478	0	0	0	0	0	0	2685267785		0	0	2685268618	0	0	0	0	0	0	0	0
650716052	650716052	I	Methanobacteriales	Methanobacteriales	Methanobacterium lacus AL-21	Euryarchaeota	Methanobacteria	Methanobacteriales	Methanobacteriaceae	Methanobacterium	Finished	0	0	650751155	0	650751154	650752556	650752242	650752229	650752450	650751206	650752228	650752555	0	0	0	0	650750484	650750485	650750279; 650751337; 650751956	0	0	0	0	0	0	650871594	650751367	0	0	0	0	0	0	0	0	0	0	0
650716053	650716053	I	Methanobacteriales	Methanobacteriales	Methanobacterium paludis SWAN-1	Euryarchaeota	Methanobacteria	Methanobacteriales	Methanobacteriaceae	Methanobacterium	Finished	0	0	650870883	0	650870884	650870561	650870843	650870856	650870682	650871435	650870857	650870562	0	0	0	0	650872408	650872407	650871358	0	0	0	0	0	0	650798628		0	0	0	0	0	0	0	0	0	0	0
2808606441	2808606441	I	Methanobacteriales	Methanobacteriales	Methanobacterium sp. BinDG78mb55	Euryarchaeota	Methanobacteria	Methanobacteriales	Methanobacteriaceae	Methanobacterium	Permanent Draft	0	1	2809204289	2809204288	2809204021 2809204287	2809204310	2809204055	2809204743	2809204703	2809204790	2809204742	2809204311	0	0	0	0	2809204814	2809204813	2809204537	0	0	0	0	0	0	0	2809203690	0	0	0	0	0	0	0	0	0	0	0
2770939657	2770939657	I	Methanobacteriales	Methanobacteriales	Methanobacterium sp. BinDmb120	Euryarchaeota	Methanobacteria	Methanobacteriales	Methanobacteriaceae	Methanobacterium	Permanent Draft	0	1	2772175092	2772175093	2772175096	2772175733	2772175388	2772175401	2772174226	2772175226 2772173807	2772175402	2772175732	0	0	0	0	0	2772175017	2772174719; 2772175436	0	0	0	0	0	0	2772174969	2772175221	0	0	2772174292	0	0	0	0	0	0	0	0
2811994974	2811994974	I	Methanobacteriales	Methanobacteriales	Methanobacterium sp. BinDmb89	Euryarchaeota	Methanobacteria	Methanobacteriales	Methanobacteriaceae	Methanobacterium	Permanent Draft	0	0	2812667577	0	2812667575	2812667270	2812666051	2812666886	2812667539	2812666133	2812666885	0	0	0	0	0	0	0	2812666302	0	0	0	0	0	0	2812666324	2814199542 2814199546	0	0	0	0	0	0	0	0	0	0	0
2516653036	2516653036	I	Methanobacteriales	Methanobacteriales	Methanobacterium sp. Maddingley MBC34	Euryarchaeota	Methanobacteria	Methanobacteriales	Methanobacteriaceae	Methanobacterium	Permanent Draft	0	0	2516848348 2516848669	0	2516848668 2516848350	2516846838	2516848774	2516848789	2516846578	2516847824	2516848790	2516846839	0	0	0	0	2516847532	2516847533	2516847245	0	0	0	0	0	0	2516847323	2516848839	0	0	0	0	0	0	0	0	0	0	0
2636415780	2636415780	I	Methanobacteriales	Methanobacteriales	Methanobacterium sp. MB1	Euryarchaeota	Methanobacteria	Methanobacteriales	Methanobacteriaceae	Methanobacterium	Finished	0	1	2637992100	2637992101	2637992583 2637992102	2637991722	2637992130	2637992143	2637991884	2637992733	2637992144	2637991723	2637993241	0	0	0	2637993190	2637993189	2637992667; 2637992669	0	0	0	0	0	0	2637992435	2637993218	0	0	2637993283	0	0	0	0	0	0	0	0
2775506919	2775506919	I	Methanobacteriales	Methanobacteriales	Methanobacterium sp. MZ-A1	Euryarchaeota	Methanobacteria	Methanobacteriales	Methanobacteriaceae	Methanobacterium	Finished	0	1	2776337631 2776337228	2776337229 2776338594	2776338595 2776337632 2776337230	2776336778	2776337264	2776337277	2776337022	2776337483	2776337278	2776336779	0	0	0	0	2776338563	2776338562	2776337535	0	0	0	0	0	0	2776337870	2776338590	0	0	2776341176	0	0	0	0	0	0	0	0
2582581250	2582581250	I	Methanobacteriales	Methanobacteriales	Methanobacterium sp. SMA-27	Euryarchaeota	Methanobacteria	Methanobacteriales	Methanobacteriaceae	Methanobacterium	Permanent Draft	0	1	2585047240	0	2585047241	2585045848	2585046141	2585046158	2585045962	2585047162	2585046159	2585045849	0	0	0	0	2585047983	2585047982	2585046464; 2585047080; 2585048203	0	0	0	0	0	0	2585047265		0	0	2585046069,2585046761	0	0	0	0	0	0	0	0
2775506920	2775506920	I	Methanobacteriales	Methanobacteriales	Methanobacterium subterraneum A8p	Euryarchaeota	Methanobacteria	Methanobacteriales	Methanobacteriaceae	Methanobacterium	Finished	0	1	2776340166 2776339746	2776339747 2776341099	2776341100 2776340167 2776339748	2776339282	2776339802	2776339815	2776339535	2776340024	2776339816	2776339283	0	0	0	0	2776341069	2776341068	2776340081	0	0	0	0	0	0	2776340417	2776341095	0	0	0	0	0	0	0	0	0	0	0
2775506917	2775506917	I	Methanobacteriales	Methanobacteriales	Methanobacterium subterraneum MO-MB1	Euryarchaeota	Methanobacteria	Methanobacteriales	Methanobacteriaceae	Methanobacterium	Finished	0	1	2776331730	2776331731 2776333085	2776333086 2776332151 2776331732	2776331261	2776331769	2776331783	2776331520	2776332001	2776331784	2776331262	0	0	0	0	2776333055	2776333054	2776332054	0	0	0	0	0	0	2776332391	2776333081	0	0	2776338672	0	0	0	0	0	0	0	0
2582580744	2582580744	I	Methanobacteriales	Methanobacteriales	Methanobacterium veterum MK4, DSM 19849	Euryarchaeota	Methanobacteria	Methanobacteriales	Methanobacteriaceae	Methanobacterium	Permanent Draft	0	0	2583185530 2583187428	0	2583187427 2583185529	2583186459	2583187154	2583185860	2583185513	2583185825	2583185859	2583186460	0	0	0	0	2583187999	2583188000	2583186422	0	0	0	0	0	0	2583187734		0	0	0	0	0	0	0	0	0	0	0
2627853524	2627853524	I	Methanobacteriales	Methanobacteriales	Methanobrevibacter arboriphilicus DH1	Euryarchaeota	Methanobacteria	Methanobacteriales	Methanobacteriaceae	Methanobrevibacter	Permanent Draft	0	0	2627932798	0	2627932797	2627933885	2627932935	2627933148	2627933543	2627933771	2627933149	2627933884	2627933726	0	0	0	2627934046	2627934045	2627934071	0	0	0	0	0	0	2627933971		0	0	0	2628282506,2628282507	0	0	0	0	0	0	0
2617271074	2617271074	I	Methanobacteriales	Methanobacteriales	Methanobrevibacter arboriphilus ANOR1	Euryarchaeota	Methanobacteria	Methanobacteriales	Methanobacteriaceae	Methanobrevibacter	Permanent Draft	0	0	2618698588	0	2618698587	2618697895	2618698762	2618698250	2618698068	2618698692	2618698251	2618697894	2618697752	0	0	0	2618697784	2618697785	2618698427	0	0	0	0	0	0	2618698360		0	0	0	0	0	0	0	0	0	0	0
2684622505	2684622505	I	Methanobacteriales	Methanobacteriales	Methanobrevibacter arboriphilus JCM 13429	Euryarchaeota	Methanobacteria	Methanobacteriales	Methanobacteriaceae	Methanobrevibacter	Permanent Draft	0	0	0	0	2684647396 2684647394	2684646681 2684646682	2684647376	2684648300	2684647067	2684646440 2684646439	2684642316	2684646679	2684648260	0	0	0	2684646848	2684646847	2684648660	0	0	0	0	0	0	2684647622 2684647620	2684649111	0	0	0	2684655040,2684655074,2684655081,2684655097,2684655098,2684655496	0	0	0	0	0	0	0
2681813027	2681813027	I	Methanobacteriales	Methanobacteriales	Methanobrevibacter arboriphilus JCM 9315	Euryarchaeota	Methanobacteria	Methanobacteriales	Methanobacteriaceae	Methanobrevibacter	Permanent Draft	0	0	0	0	2682582751 2682582750	2682582693 2682582694	2682582431	2682582454	2682582077	2682582535	2682582456	2682582695	0	0	0	0	2682582912	2682582911	2682583008	0	0	0	0	0	0	2682582703 2682582704	0	0	0	0	0	2682784697	0	0	0	0	0	0
2551306657	2551306657	I	Methanobacteriales	Methanobacteriales	Methanobrevibacter boviskoreani JH1	Euryarchaeota	Methanobacteria	Methanobacteriales	Methanobacteriaceae	Methanobrevibacter	Permanent Draft	0	0	2553937427	0	2553937172 2553937426	2553937528	2553937403	2553936965	2553938306	2553936921	2553936972	2553937529	2553937591	0	0	0	2553937560	2553937561	2553936912	0	0	0	0	0	0	2553937303	0	0	0	0	0	0	0	0	0	0	0	0
2684622742	2684622742	I	Methanobacteriales	Methanobacteriales	Methanobrevibacter curvatus DSM11111	Euryarchaeota	Methanobacteria	Methanobacteriales	Methanobacteriaceae	Methanobrevibacter	Permanent Draft	0	0	2685522051	0	2685522052	2685521763	2685522010	0	2685521541	2685522026	0	2685521764	0	0	0	0	0	0	2685522293	0	0	0	0	0	0	2685521252	0	0	0	0	0	0	0	0	0	0	0	0
2684622743	2684622743	I	Methanobacteriales	Methanobacteriales	Methanobrevibacter cuticularis DSM11139	Euryarchaeota	Methanobacteria	Methanobacteriales	Methanobacteriaceae	Methanobrevibacter	Permanent Draft	0	0	2685523934	0	2685523935	2685524607	2685524154	2685524194	2685524922	0	2685524195	2685524606	0	0	0	0	0	0	2685524259	0	0	0	0	0	0	0	0	0	0	0	0	0	0	0	0	0	0	0
2684622740	2684622740	I	Methanobacteriales	Methanobacteriales	Methanobrevibacter filiformis DSM11501	Euryarchaeota	Methanobacteria	Methanobacteriales	Methanobacteriaceae	Methanobrevibacter	Permanent Draft	0	0	2685518074	0	2685518073	2685518209	2685518813	2685517675	2685517178	2685518051	2685517674	2685518208	0	0	0	0	0	0	2685517027	0	0	0	0	0	0	0	0	0	0	0	0	0	0	0	0	0	0	0
2622736425	2622736425	I	Methanobacteriales	Methanobacteriales	Methanobrevibacter gottschalkii DSM 11977	Euryarchaeota	Methanobacteria	Methanobacteriales	Methanobacteriaceae	Methanobrevibacter	Permanent Draft	0	0	2622829550	0	2622829551	2622828349	2622828618	2622828847	2622828001	2622828824	2622828870	2622828350	0	0	0	0	2622828380	2622828381	2622829205	0	0	0	0	0	0	2622829858	0	0	0	0	0	0	0	0	0	0	0	0
2654588138	2654588138	I	Methanobacteriales	Methanobacteriales	Methanobrevibacter gottschalkii DSM 11978	Euryarchaeota	Methanobacteria	Methanobacteriales	Methanobacteriaceae	Methanobrevibacter	Permanent Draft	0	0	2657040557	0	2657617963	2657040168	2657039894	2657041135	2657040615	2657041158	2657041118	2657040167	0	0	0	0	2657040137	2657040136	2657040319	0	0	0	0	0	0	2657040227	0	0	0	0	0	2657618698	0	0	0	0	0	0
2593339167	2593339167	I	Methanobacteriales	Methanobacteriales	Methanobrevibacter millerae DSM 16643	Euryarchaeota	Methanobacteria	Methanobacteriales	Methanobacteriaceae	Methanobrevibacter	Permanent Draft	0	0	2595205004	0	2595205003	2595203943	2595205833	2595205196	2595203501	2595205782	2595205237	2595203942	0	0	0	0	2595205139	2595205138	2595203872	0	0	0	0	0	0	2595205523	0	0	0	0	0	0	0	0	0	0	0	0
2654587756	2654587756	I	Methanobacteriales	Methanobacteriales	Methanobrevibacter millerae SM9	Euryarchaeota	Methanobacteria	Methanobacteriales	Methanobacteriaceae	Methanobrevibacter	Finished	0	0	2655682680	0	2655683586 2655682678	2655684260	2655682335	2655683890	2655684157	2653181797	2655683800	2655684261	0	0	0	0	2655684344	2655684345	2655683116	0	0	0	0	0	2655683393	2655683663	0	0	0	0	0	0	0	0	0	0	0	0
2593339150	2593339150	I	Methanobacteriales	Methanobacteriales	Methanobrevibacter olleyae DSM 16632	Euryarchaeota	Methanobacteria	Methanobacteriales	Methanobacteriaceae	Methanobrevibacter	Permanent Draft	0	0	2595159030	0	2595159099 2595159031	2595158299	2595159772	2595159873	2595159343	2595159703	2595159896	2595158298	2595158147	0	0	0	2595158103	2595158104	2595159695	0	0	0	0	0	2595158626	2595159647	0	0	0	0	0	0	0	0	0	0	0	0
2681812966	2681812966	I	Methanobacteriales	Methanobacteriales	Methanobrevibacter olleyae YLM1	Euryarchaeota	Methanobacteria	Methanobacteriales	Methanobacteriaceae	Methanobrevibacter	Finished	0	0	2682307358	0	2682306722 2682307357	2682306222	2682307004	2682306512	2682306336	2682306496	2682306516	2682306223	2682306122	2682575131	0	0	2682306165	2682306164	2682306488	0	0	0	0	0	2682305933	2682306899	0	0	0	0	0	0	0	0	0	0	0	0
2684622741	2684622741	I	Methanobacteriales	Methanobacteriales	Methanobrevibacter oralis DSM7256	Euryarchaeota	Methanobacteria	Methanobacteriales	Methanobacteriaceae	Methanobrevibacter	Permanent Draft	0	0	2685520053	0	2685520054	2685520964	2685519337	2685519931	2685519512	2685519910	2685519939	2685520965	0	0	0	0	2685520922	2685520921	2685519089	0	0	0	0	0	0	2685519118	0	0	0	0	0	0	0	0	0	0	0	0
2619619116	2619619116	I	Methanobacteriales	Methanobacteriales	Methanobrevibacter oralis JMR01	Euryarchaeota	Methanobacteria	Methanobacteriales	Methanobacteriaceae	Methanobrevibacter	Permanent Draft	0	0	2620725282	0	2620725284 2620725283	2620724437	2620726338	2620725795	2620724325	2620725819 2620725820	2620725787	2620724438	0	0	0	0	2620724502	2620724503	2620725131	0	0	0	0	0	0	2620726062	0	0	0	0	0	0	0	0	0	0	0	0
646311943	646311943	I	Methanobacteriales	Methanobacteriales	Methanobrevibacter ruminantium M1	Euryarchaeota	Methanobacteria	Methanobacteriales	Methanobacteriaceae	Methanobrevibacter	Finished	0	0	646531606	0	646532420 646531607	646532952	646532080	646532626	646532839	646532642	646532623	646532951	0	646533060	0	0	646533010	646533011	646532650	0	0	0	0	0	0	646532337	0	0	0	0	0	0	0	0	0	0	0	0
2524023089	2524023089	I	Methanobacteriales	Methanobacteriales	Methanobrevibacter ruminantium YE286	Euryarchaeota	Methanobacteria	Methanobacteriales	Methanobacteriaceae	Methanobrevibacter	Permanent Draft	0	0	2524159618	0	2524160355 2524159619	2524160974	2524160102	2524160401	2524160864	2524160386	2524160404	2524160973	0	2524161072	0	0	2524161027	2524161028	2524160378	0	0	0	0	0	0	2524160309	0	0	0	0	0	0	0	0	0	0	0	0
2627853951	2627853951	I	Methanobacteriales	Methanobacteriales	Methanobrevibacter smithii	Euryarchaeota	Methanobacteria	Methanobacteriales	Methanobacteriaceae	Methanobrevibacter	Permanent Draft	0	0	2629623063	0	2629623064	2629622723	2629622979	2629622926	2629621649	2629622179	2629621944	2629622724	0	0	0	0	2629623174	2629623175	2629622551; 2629622893	0	0	0	0	0	0	2629621755	0	0	0	0	0	0	0	0	0	0	0	0
643886144	643886144	I	Methanobacteriales	Methanobacteriales	Methanobrevibacter smithii DSM 2375	Euryarchaeota	Methanobacteria	Methanobacteriales	Methanobacteriaceae	Methanobrevibacter	Permanent Draft	0	0	644143422	0	644143421	644142817	644143092	644142481	644142727	644142508	644142440	644142818	0	0	0	0	644142852	644142853	644142034	0	0	0	0	0	0	644142337	0	0	0	0	0	0	0	0	0	0	0	0
643886215	643886215	I	Methanobacteriales	Methanobacteriales	Methanobrevibacter smithii F1, DSM 2374	Euryarchaeota	Methanobacteria	Methanobacteriales	Methanobacteriaceae	Methanobrevibacter	Permanent Draft	0	0	644140425	0	644140426	644141021	644140741	644141340	644141108	644141313	644141380	644141020	0	0	0	0	644140984	644140983	644141812	0	0	0	0	0	0	644141484	0	0	0	0	0	0	0	0	0	0	0	0
640427121	640427121	I	Methanobacteriales	Methanobacteriales	Methanobrevibacter smithii PS, ATCC 35061	Euryarchaeota	Methanobacteria	Methanobacteriales	Methanobacteriaceae	Methanobrevibacter	Finished	0	0	640592383	0	640592384	640592775	640593051	640593324	640592682	640593296	640593370	640592776	0	0	0	0	640592810	640592811	640592047	0	0	0	0	0	0	640593536	0	0	0	0	0	0	0	0	0	0	0	0
2547132052	2547132052	I	Methanobacteriales	Methanobacteriales	Methanobrevibacter smithii TS145A	Euryarchaeota	Methanobacteria	Methanobacteriales	Methanobacteriaceae	Methanobrevibacter	Permanent Draft	0	0	2547220273	0	2547220274	2547220631	2547220922	2547221240	2547221001	2547221212	2547221283	2547220632	0	0	0	0	2547220669	2547220670	2547219926	0	0	0	0	0	0	2547219631	0	0	0	0	0	0	0	0	0	0	0	0
2547132053	2547132053	I	Methanobacteriales	Methanobacteriales	Methanobrevibacter smithii TS145B	Euryarchaeota	Methanobacteria	Methanobacteriales	Methanobacteriaceae	Methanobrevibacter	Permanent Draft	0	0	2547222012	0	2547222013	2547222697	2547223009	2547222462	2547222500	2547222214	2547222416	2547222698	0	0	0	0	2547222736	2547222738	2547221647	0	0	0	0	0	0	2547223268	0	0	0	0	0	0	0	0	0	0	0	0
2547132054	2547132054	I	Methanobacteriales	Methanobacteriales	Methanobrevibacter smithii TS146A	Euryarchaeota	Methanobacteria	Methanobacteriales	Methanobacteriaceae	Methanobrevibacter	Permanent Draft	0	0	2547223929	0	2547223930	2547224467	2547224771	2547226010	2547224368 2547224369	2547224150	2547224965	2547224468	0	0	0	0	2547224507	2547224508	2547223566	0	0	0	0	0	0	2547225134	0	0	0	0	0	0	0	0	0	0	0	0
2547132055	2547132055	I	Methanobacteriales	Methanobacteriales	Methanobrevibacter smithii TS146B	Euryarchaeota	Methanobacteria	Methanobacteriales	Methanobacteriaceae	Methanobrevibacter	Permanent Draft	0	0	2547225829	0	2547225830	2547226354 2547226353	2547226641	2547226814	2547226253	2547226037	2547226860	2547226355	0	0	0	0	2547226390	2547226391	2547225475	0	0	0	0	0	0	2547227031	0	0	0	0	0	0	0	0	0	0	0	0
2547132056	2547132056	I	Methanobacteriales	Methanobacteriales	Methanobrevibacter smithii TS146C	Euryarchaeota	Methanobacteria	Methanobacteriales	Methanobacteriaceae	Methanobrevibacter	Permanent Draft	0	0	2547227901	0	2547227902	2547228223	2547228580	2547229023	2547228119	2547228988 2547228987	2547229082	2547228224	0	0	0	0	2547228263; 2547228264	2547228265	2547227438	0	0	0	0	0	0	0	0	0	0	0	0	0	0	0	0	0	0	0
2547132057	2547132057	I	Methanobacteriales	Methanobacteriales	Methanobrevibacter smithii TS146D	Euryarchaeota	Methanobacteria	Methanobacteriales	Methanobacteriaceae	Methanobrevibacter	Permanent Draft	0	0	2547230016	0	2547230017	2547230531	2547230823	2547230194	2547230433	2547230223	2547231019	2547230532	0	0	0	0	2547230567	2547230568	2547229753	0	0	0	0	0	0	2547231189	0	0	0	0	0	0	0	0	0	0	0	0
2547132058	2547132058	I	Methanobacteriales	Methanobacteriales	Methanobrevibacter smithii TS146E	Euryarchaeota	Methanobacteria	Methanobacteriales	Methanobacteriaceae	Methanobrevibacter	Permanent Draft	0	0	2547231929	0	2547231930	2547232343	2547232638	2547232893	2547232252	2547232864	2547232949	2547232344	0	0	0	0	2547232381	2547232382	2547231522; 2547231533	0	0	0	0	0	0	2547233073	0	0	0	0	0	0	0	0	0	0	0	0
2547132059	2547132059	I	Methanobacteriales	Methanobacteriales	Methanobrevibacter smithii TS147A	Euryarchaeota	Methanobacteria	Methanobacteriales	Methanobacteriaceae	Methanobrevibacter	Permanent Draft	0	0	2547233828	0	2547233829	2547234302	2547234599	2547234913 2547234899	2547234207	2547234870	2547234969	2547234303	0	0	0	0	2547234341	2547234342	2547233479	0	0	0	0	0	0	2547235103	0	0	0	0	0	0	0	0	0	0	0	0
2547132060	2547132060	I	Methanobacteriales	Methanobacteriales	Methanobrevibacter smithii TS147B	Euryarchaeota	Methanobacteria	Methanobacteriales	Methanobacteriaceae	Methanobrevibacter	Permanent Draft	0	0	2547235951	0	2547235952	2547236389	2547236681	2547236983	2547236296	2547236954	2547237040	2547236390	0	0	0	0	2547236427	2547236428	2547235529; 2547235540	0	0	0	0	0	0	2547237105	0	0	0	0	0	0	0	0	0	0	0	0
2547132061	2547132061	I	Methanobacteriales	Methanobacteriales	Methanobrevibacter smithii TS147C	Euryarchaeota	Methanobacteria	Methanobacteriales	Methanobacteriaceae	Methanobrevibacter	Permanent Draft	0	0	2547237932	0	2547237933	2547238230	2547238524	2547238981	2547239255 2547238132	2547238951	2547239037	2547238231	0	0	0	0	2547238269	2547238270	2547237492; 2547237513	0	0	0	0	0	0	2547239107	0	0	0	0	0	0	0	0	0	0	0	0
2547132062	2547132062	I	Methanobacteriales	Methanobacteriales	Methanobrevibacter smithii TS94A	Euryarchaeota	Methanobacteria	Methanobacteriales	Methanobacteriaceae	Methanobrevibacter	Permanent Draft	0	0	0	0	2547239863	2547240296	2547240595	2547240854	2547240204	2547240824	2547240922	2547240297	0	0	0	0	2547240333	2547240334	2547239502	0	0	0	0	0	0	2547241042	0	0	0	0	0	0	0	0	0	0	0	0
2547132063	2547132063	I	Methanobacteriales	Methanobacteriales	Methanobrevibacter smithii TS94B	Euryarchaeota	Methanobacteria	Methanobacteriales	Methanobacteriaceae	Methanobrevibacter	Permanent Draft	0	0	2547241733	0	2547241734	2547242160	2547242470	2547242742	2547242065	2547242712	2547242813	2547242161	0	0	0	0	2547242196	2547242197	2547241367	0	0	0	0	0	0	2547242940	0	0	0	0	0	0	0	0	0	0	0	0
2547132064	2547132064	I	Methanobacteriales	Methanobacteriales	Methanobrevibacter smithii TS94C	Euryarchaeota	Methanobacteria	Methanobacteriales	Methanobacteriaceae	Methanobrevibacter	Permanent Draft	0	0	2547243642	0	2547243643	2547244060	2547244366	2547244639	2547243968	2547244608	2547244695	2547244061	0	0	0	0	2547244097	2547244098	2547243285	0	0	0	0	0	0	2547244810	0	0	0	0	0	0	0	0	0	0	0	0
2547132065	2547132065	I	Methanobacteriales	Methanobacteriales	Methanobrevibacter smithii TS95A	Euryarchaeota	Methanobacteria	Methanobacteriales	Methanobacteriaceae	Methanobrevibacter	Permanent Draft	0	0	2547245603	0	2547245604	2547245999	2547246333	2547246658	2547245900	2547246627 2547246628	2547246717	2547246000	0	0	0	0	2547246043	2547246044	2547245226	0	0	0	0	0	0	2547246843	0	0	0	0	0	0	0	0	0	0	0	0
2547132066	2547132066	I	Methanobacteriales	Methanobacteriales	Methanobrevibacter smithii TS95B	Euryarchaeota	Methanobacteria	Methanobacteriales	Methanobacteriaceae	Methanobrevibacter	Permanent Draft	0	0	2547247611	0	2547247612	2547247999	2547248309	2547248621	2547247904	2547248593	2547248663	2547248000	0	0	0	0	2547248038	2547248039	2547247243	0	0	0	0	0	0	2547248781	0	0	0	0	0	0	0	0	0	0	0	0
2547132067	2547132067	I	Methanobacteriales	Methanobacteriales	Methanobrevibacter smithii TS95C	Euryarchaeota	Methanobacteria	Methanobacteriales	Methanobacteriaceae	Methanobrevibacter	Permanent Draft	0	0	2547249610	0	2547249611	2547249992	2547250298	2547250606	2547249899	2547250577	2547250659	2547249993	0	0	0	0	2547250033	2547250034	2547249241	0	0	0	0	0	0	2547250780	0	0	0	0	0	0	0	0	0	0	0	0
2547132068	2547132068	I	Methanobacteriales	Methanobacteriales	Methanobrevibacter smithii TS95D	Euryarchaeota	Methanobacteria	Methanobacteriales	Methanobacteriaceae	Methanobrevibacter	Permanent Draft	0	0	2547251471	0	2547251472	2547251822	2547252126	2547252429	2547251734	2547252400	2547252486	2547251823	0	0	0	0	2547251860	2547251861	2547251107	0	0	0	0	0	0	2547252603	0	0	0	0	0	0	0	0	0	0	0	0
2547132069	2547132069	I	Methanobacteriales	Methanobacteriales	Methanobrevibacter smithii TS96A	Euryarchaeota	Methanobacteria	Methanobacteriales	Methanobacteriaceae	Methanobrevibacter	Permanent Draft	0	0	2547253395	0	2547253396	2547253776	2547254080	2547254392	2547253673	2547254364	2547254447	2547253777	0	0	0	0	2547253815	2547253816	2547253035	0	0	0	0	0	0	2547254564	0	0	0	0	0	0	0	0	0	0	0	0
2547132070	2547132070	I	Methanobacteriales	Methanobacteriales	Methanobrevibacter smithii TS96B	Euryarchaeota	Methanobacteria	Methanobacteriales	Methanobacteriaceae	Methanobrevibacter	Permanent Draft	0	0	2547255310	0	2547255311	2547255612	2547254859	2547256141	2547256434 2547255523	2547256113	2547256197	2547255613	0	0	0	0	2547255648	2547255649	2547254961	0	0	0	0	0	0	2547256311	0	0	0	0	0	0	0	0	0	0	0	0
2547132071	2547132071	I	Methanobacteriales	Methanobacteriales	Methanobrevibacter smithii TS96C	Euryarchaeota	Methanobacteria	Methanobacteriales	Methanobacteriaceae	Methanobrevibacter	Permanent Draft	0	0	2547257057	0	2547257058	2547257451	2547258077	2547257853	2547257351	2547257880	2547257806	2547257452	0	0	0	0	2547257489	2547257490	2547256705	0	0	0	0	0	0	2547257643	0	0	0	0	0	0	0	0	0	0	0	0
2540341183	2540341183	I	Methanobacteriales	Methanobacteriales	Methanobrevibacter sp. AbM4	Euryarchaeota	Methanobacteria	Methanobacteriales	Methanobacteriaceae	Methanobrevibacter	Finished	0	0	2540853864	0	2540854108 2540853865	2540854671	2540853888	2540854329	2540853666	2540854370	2540854322	2540854672	2540854734	0	0	0	2540854703	2540854704	2540854379	0	0	0	0	0	0	2540853980	0	0	0	0	0	0	0	0	0	0	0	0
2754412515	2754412515	I	Methanobacteriales	Methanobacteriales	Methanobrevibacter sp. bin 1	Euryarchaeota	Methanobacteria	Methanobacteriales	Methanobacteriaceae	Methanobrevibacter	Permanent Draft	0	0	2755296664	0	2755296665	2755297884	2755296381	2755296467 2755296584	2755297944	0	2755296581	2755297883	0	0	0	0	2755296616	2755296615	0	0	0	0	0	0	0	0	0	0	0	0	0	0	0	0	0	0	0	0
2799112914	2799112914	I	Methanobacteriales	Methanobacteriales	Methanobrevibacter sp. RUG011	Euryarchaeota	Methanobacteria	Methanobacteriales	Methanobacteriaceae	Methanobrevibacter	Permanent Draft	0	0	2800882948	0	2800882949	2800882801	2800882380	2800881863	2800882197	2800882764	2800883450	2800882802	2800882746	0	0	0	2800883567	2800883568	2800881767	0	0	0	0	0	0	2800883656	0	0	0	0	0	0	0	0	0	0	0	0
2799112907	2799112907	I	Methanobacteriales	Methanobacteriales	Methanobrevibacter sp. RUG012	Euryarchaeota	Methanobacteria	Methanobacteriales	Methanobacteriaceae	Methanobrevibacter	Permanent Draft	0	0	2800868842	0	2800868841	2800867684	2800868489	2800867453	2800868278	2800867945	2800868462	2800867685	2800868858	0	0	0	2800867714	2800867715	2800867370	0	0	0	0	0	2800868371	2800868551	0	0	0	0	0	0	0	0	0	0	0	0
2799112916	2799112916	I	Methanobacteriales	Methanobacteriales	Methanobrevibacter sp. RUG018	Euryarchaeota	Methanobacteria	Methanobacteriales	Methanobacteriaceae	Methanobrevibacter	Permanent Draft	0	0	2800887229	0	2800887228	2800886300	2800887412	2800886013	2800886902	2800885985	2800886060	2800886299	0	0	0	0	2800888177	2800888176	2800886948	0	0	0	0	0	0	2800886835	0	0	0	0	0	0	0	0	0	0	0	0
2799112915	2799112915	I	Methanobacteriales	Methanobacteriales	Methanobrevibacter sp. RUG020	Euryarchaeota	Methanobacteria	Methanobacteriales	Methanobacteriaceae	Methanobrevibacter	Permanent Draft	0	0	2800884338	0	2800884342 2800884339	2800884106	2800884487	2800885617	2800885562	2800885632	2800885614	2800884105	2800884888	0	0	0	2800884925	2800884924	2800885785	0	0	0	0	0	0	2800884582	0	0	0	0	0	0	0	0	0	0	0	0
2799112917	2799112917	I	Methanobacteriales	Methanobacteriales	Methanobrevibacter sp. RUG031	Euryarchaeota	Methanobacteria	Methanobacteriales	Methanobacteriaceae	Methanobrevibacter	Permanent Draft	0	0	2800889838	0	2800889839	2800889193	2800890405	2800890141	2800889437	2800890245	2800889297	2800889194	0	0	0	0	2800889223	2800889224	2800888758	0	0	0	0	0	0	2800890309	0	0	0	0	0	0	0	0	0	0	0	0
2799112919	2799112919	I	Methanobacteriales	Methanobacteriales	Methanobrevibacter sp. RUG076	Euryarchaeota	Methanobacteria	Methanobacteriales	Methanobacteriaceae	Methanobrevibacter	Permanent Draft	0	0	2800893274	0	2800893076 2800893275	2800892318	2800893298	2800892565	2800893734	2800892609	2800892558	2800892319	2800892381	0	0	0	2800892350	2800892351	2800892618	0	0	0	0	0	0	2800893000	0	0	0	0	0	0	0	0	0	0	0	0
2799112922	2799112922	I	Methanobacteriales	Methanobacteriales	Methanobrevibacter sp. RUG092	Euryarchaeota	Methanobacteria	Methanobacteriales	Methanobacteriaceae	Methanobrevibacter	Permanent Draft	0	0	2800898414	0	2800898415	2800898030	2800899184	2800897978	2800899359	2800898005	2800897948	2800898029	0	0	0	0	2800899753	2800899752	2800898519	0	0	0	0	0	0	2800898166	0	0	0	0	0	0	0	0	0	0	0	0
2799112903	2799112903	I	Methanobacteriales	Methanobacteriales	Methanobrevibacter sp. RUG120	Euryarchaeota	Methanobacteria	Methanobacteriales	Methanobacteriaceae	Methanobrevibacter	Permanent Draft	0	0	2800860022	0	2800860023	2800859276	2800859820	2800860088	2800859782	2800859972	2800859623	2800859277	2800860104	0	0	0	2800859307	2800859308	2800860735	0	0	0	0	0	2800860447	2800860675	0	0	0	0	0	0	0	0	0	0	0	0
2799112904	2799112904	I	Methanobacteriales	Methanobacteriales	Methanobrevibacter sp. RUG121	Euryarchaeota	Methanobacteria	Methanobacteriales	Methanobacteriaceae	Methanobrevibacter	Permanent Draft	0	0	2800861849	0	2800861848	2800861860	2800862207	2800862569	2800861716	2800862604	2800862838	2800861861	2800862469	0	0	0	2800862006	2800862007	2800862194	0	0	0	0	0	0	2800862070	0	0	0	0	0	0	0	0	0	0	0	0
2799112911	2799112911	I	Methanobacteriales	Methanobacteriales	Methanobrevibacter sp. RUG186	Euryarchaeota	Methanobacteria	Methanobacteriales	Methanobacteriaceae	Methanobrevibacter	Permanent Draft	0	0	2800876163 2800875899	0	2800876164 2800875900	2800875792	2800877593	2800876053	2800876910	2800876941	2800876888	2800875791	0	0	0	0	2800877568	2800877567	2800876486	0	0	0	0	0	0	0	0	0	0	0	0	0	0	0	0	0	0	0
2799112913	2799112913	I	Methanobacteriales	Methanobacteriales	Methanobrevibacter sp. RUG201	Euryarchaeota	Methanobacteria	Methanobacteriales	Methanobacteriaceae	Methanobrevibacter	Permanent Draft	0	0	2800879973	0	2800879977 2800879974	2800881310	2800880747	2800880129	2800880036	2800880584	2800880126	2800881309	2800879916	0	0	0	2800879953	2800879952	2800881215	0	0	0	0	0	0	2800880618	0	0	0	0	0	0	0	0	0	0	0	0
2799112912	2799112912	I	Methanobacteriales	Methanobacteriales	Methanobrevibacter sp. RUG236	Euryarchaeota	Methanobacteria	Methanobacteriales	Methanobacteriaceae	Methanobrevibacter	Permanent Draft	0	0	2800878829 2800878507	0	2800878508 2800878828	2800878327	2800879830	2800878070	2800878702	2800878047	2800878081	2800878328	0	0	0	0	2800879569	2800879568	2800878283	0	0	0	0	0	0	2800879160	0	0	0	0	0	0	0	0	0	0	0	0
2799112920	2799112920	I	Methanobacteriales	Methanobacteriales	Methanobrevibacter sp. RUG256	Euryarchaeota	Methanobacteria	Methanobacteriales	Methanobacteriaceae	Methanobrevibacter	Permanent Draft	0	0	2800894454	0	2800894455	2800894343	2800894883	0	2800895483	2800894477	2800895392	2800894342	0	0	0	0	2800895303	2800895304	2800894170	0	0	0	0	0	0	0	0	0	0	0	0	0	0	0	0	0	0	0
2799112921	2799112921	I	Methanobacteriales	Methanobacteriales	Methanobrevibacter sp. RUG338	Euryarchaeota	Methanobacteria	Methanobacteriales	Methanobacteriaceae	Methanobrevibacter	Permanent Draft	0	0	2800896081	0	2800896352	2800895811	2800897615	2800896037	2800897036	2800897365	2800896682	2800895810	0	0	0	0	2800897633	2800897634	2800895910	0	0	0	0	0	0	2800897704	0	0	0	0	0	0	0	0	0	0	0	0
2799112909	2799112909	I	Methanobacteriales	Methanobacteriales	Methanobrevibacter sp. RUG492	Euryarchaeota	Methanobacteria	Methanobacteriales	Methanobacteriaceae	Methanobrevibacter	Permanent Draft	0	0	0	0	2800873325	2800871904	2800873024 2800872041	2800872660	2800872893	2800872154	2800873256	2800871905	0	0	0	0	2800871952	2800871953	2800872979	0	0	0	0	0	0	0	0	0	0	0	0	0	0	0	0	0	0	0
2799112910	2799112910	I	Methanobacteriales	Methanobacteriales	Methanobrevibacter sp. RUG526	Euryarchaeota	Methanobacteria	Methanobacteriales	Methanobacteriaceae	Methanobrevibacter	Permanent Draft	0	0	0	0	0	2800873719	2800875076	0	2800874367	0	0	2800873718	0	0	0	0	2800874402	2800874403	2800875338	0	0	0	0	0	0	2800874649	0	0	0	0	0	0	0	0	0	0	0	0
2799112908	2799112908	I	Methanobacteriales	Methanobacteriales	Methanobrevibacter sp. RUG545	Euryarchaeota	Methanobacteria	Methanobacteriales	Methanobacteriaceae	Methanobrevibacter	Permanent Draft	0	0	2800871127	0	2800871126	2800869874	2800870897 2800871080 2800870331	2800870318	2800870275	2800869391	2800870348	2800869873	0	0	0	0	2800871184	2800871185	2800869922	0	0	0	0	0	0	2800871268	0	0	0	0	0	0	0	0	0	0	0	0
2799112924	2799112924	I	Methanobacteriales	Methanobacteriales	Methanobrevibacter sp. RUG648	Euryarchaeota	Methanobacteria	Methanobacteriales	Methanobacteriaceae	Methanobrevibacter	Permanent Draft	0	0	2800905090	0	2800905092 2800904746 2800905091	2800903860	2800904557	2800903511	0	2800904403	2800903484	2800903861	0	0	0	0	0	0	2800904048	0	0	0	0	0	2800903078	2800904467 2800903889	0	0	0	0	0	0	0	0	0	0	0	0
2799112905	2799112905	I	Methanobacteriales	Methanobacteriales	Methanobrevibacter sp. RUG780	Euryarchaeota	Methanobacteria	Methanobacteriales	Methanobacteriaceae	Methanobrevibacter	Permanent Draft	0	0	0	0	2800864789	2800864467	2800863982	2800863670	2800864548	2800863644	2800863957	2800864466	0	0	0	0	2800864074; 2800864392	2800864073; 2800864393	0	0	0	0	0	0	0	2800864499	0	0	0	0	0	0	0	0	0	0	0	0
2799112906	2799112906	I	Methanobacteriales	Methanobacteriales	Methanobrevibacter sp. RUG787	Euryarchaeota	Methanobacteria	Methanobacteriales	Methanobacteriaceae	Methanobrevibacter	Permanent Draft	0	0	2800866949 2800865955	0	2800866948 2800865956	2800866280	2800866000	2800865487	2800867087	2800865749	2800865498	2800866279	0	0	0	0	2800866827	2800866828	2800866413	0	0	0	0	0	0	2800865454	0	0	0	0	0	0	0	0	0	0	0	0
2799112918	2799112918	I	Methanobacteriales	Methanobacteriales	Methanobrevibacter sp. RUG823	Euryarchaeota	Methanobacteria	Methanobacteriales	Methanobacteriaceae	Methanobrevibacter	Permanent Draft	0	0	2800891718	0	2800891721 2800891723 2800891722	0	2800891836	2800891121	2800891447	2800890617	2800891814	0	0	0	0	0	2800891971	2800891970	2800890544	0	0	0	0	0	0	2800891884	0	0	0	0	0	0	0	0	0	0	0	0
2799112923	2799112923	I	Methanobacteriales	Methanobacteriales	Methanobrevibacter sp. RUG833	Euryarchaeota	Methanobacteria	Methanobacteriales	Methanobacteriaceae	Methanobrevibacter	Permanent Draft	0	0	2800902256	0	2800902255	0	0	0	0	2800901142	0	0	0	0	0	0	2800902612	2800902613	2800901671	2800900146	0	0	0	0	0	0	0	0	0	0	0	0	0	0	0	0	0	0
2667527400	2667527400	I	Methanobacteriales	Methanobacteriales	Methanobrevibacter sp. YE315	Euryarchaeota	Methanobacteria	Methanobacteriales	Methanobacteriaceae	Methanobrevibacter	Permanent Draft	0	0	2667995943	0	2667995942	2667997365	2667997641	2667996928	2667997252	2667996948	2667996904	2667997366	0	0	0	0	2667997395	2667997396	2667996807	0	0	0	0	0	2667996844	0	0	0	0	0	0	2668814031	0	0	0	0	0	0
2622736427	2622736427	I	Methanobacteriales	Methanobacteriales	Methanobrevibacter thaueri DSM 11995	Euryarchaeota	Methanobacteria	Methanobacteriales	Methanobacteriaceae	Methanobrevibacter	Permanent Draft	0	0	2622832805	0	2622832807 2622832806	2622833089	2622833436	2622832633	2622833570	2622832606	2622833789	2622833090	0	0	0	0	2622833119	2622833120	2622833869	0	0	0	0	0	0	2622833364	0	0	0	0	0	0	0	0	0	0	0	0
2622736428	2622736428	I	Methanobacteriales	Methanobacteriales	Methanobrevibacter woesei DSM 11979	Euryarchaeota	Methanobacteria	Methanobacteriales	Methanobacteriaceae	Methanobrevibacter	Permanent Draft	0	0	2622834988	0	2622834989	2622834711	2622835283	2622835383	2622834629	2622834466	2622835392	2622834712	0	0	0	0	2622834742	2622834743	2622834683	0	0	0	0	0	0	2622835489	0	0	0	0	0	0	0	0	0	0	0	0
2558860120	2558860120	I	Methanobacteriales	Methanobacteriales	Methanobrevibacter wolinii SH	Euryarchaeota	Methanobacteria	Methanobacteriales	Methanobacteriaceae	Methanobrevibacter	Permanent Draft	0	0	2558934484	0	2558934256 2558934485	2558933977	2558934500	2558933566	2558934746	2558933586	2558935019	2558933976	2558933915	0	0	0	2558933947	2558933946	2558933595	0	0	0	0	0	0	2558934859	0	0	0	0	0	0	0	0	0	0	0	0
2802429591	2802429591	I	Methanobacteriales	Methanobacteriales	Methanosphaera cuniculi 1R-7	Euryarchaeota	Methanobacteria	Methanobacteriales	Methanobacteriaceae	Methanosphaera	Permanent Draft	0	0	2805863215	0	2805863216	2805863160	2805864572	2805864583	2805864230	2805863582	2805864584	2805863159	0	0	0	0	2805863648	2805863649	2805863822	0	0	0	0	0	0	2805864669	0	0	0	2809204167	0	0	0	0	0	0	0	0
2651869595	2651869595	I	Methanobacteriales	Methanobacteriales	Methanosphaera sp. BMS complete genome	Euryarchaeota	Methanobacteria	Methanobacteriales	Methanobacteriaceae	Methanosphaera	Permanent Draft	0	0	2652128693 2652129548	0	2652129549	2652129586	2652129866	2652129855	2652129662	2651207847	2652129854	2652129587	0	0	0	0	2652128977	2652128976	2652130084	0	0	0	0	0	2652128257	2652128213	0	0	0	0	2653038194,2653038199	0	0	0	0	0	0	0
2799112880	2799112880	I	Methanobacteriales	Methanobacteriales	Methanosphaera sp. RUG761	Euryarchaeota	Methanobacteria	Methanobacteriales	Methanobacteriaceae	Methanosphaera	Permanent Draft	0	0	2800809298 2800809297 2800809427	0	2800809296	2800810248	2800809176	2800809943	2800809989	2800809776	2800809942	2800810249	0	0	0	0	2800809541	2800809542	2800809040	0	0	0	0	0	0	2800809913	0	0	0	0	0	0	0	0	0	0	0	0
637000163	637000163	I	Methanobacteriales	Methanobacteriales	Methanosphaera stadtmanae DSM 3091	Euryarchaeota	Methanobacteria	Methanobacteriales	Methanobacteriaceae	Methanosphaera	Finished	0	0	637847329	0	637847328	637847297	637847070	637847081	637847222	637846306	637847082	637847296	0	0	0	0	637846202	637846203	637846892	0	0	0	0	0	0	637846742	0	0	0	0	0	0	0	0	0	0	0	0
2754412591	2754412591	I	Methanobacteriales	Methanobacteriales	Methanosphaera stadtmanae PA5	Euryarchaeota	Methanobacteria	Methanobacteriales	Methanobacteriaceae	Methanosphaera	Permanent Draft	0	0	2755589791	0	2755589790	2755589818	2755589541	2755589552	2755589693	2755588789	2755589553	2755589819	0	0	0	0	2755588686	2755588687	2755589361	0	0	0	0	0	0	2755589219	0	0	0	0	2757234026,2757234773,2757234774	0	0	0	0	0	0	0
2595698213	2595698213	I	Methanobacteriales	Methanobacteriales	Methanosphaera stadtmanae WGK6	Euryarchaeota	Methanobacteria	Methanobacteriales	Methanobacteriaceae	Methanosphaera	Permanent Draft	0	0	2596273006 2596273477	0	2596273005	2596272978	2596272328	2596272317	2596272179	2596272897	2596272316	2596272977	0	0	0	0	2596272639	2596272638	2596273411	0	0	0	0	0	0	0	0	0	0	0	2596415271,2596415272	0	0	0	0	0	0	0
2757320366	2757320366	I	Methanobacteriales	Methanobacteriales	Methanothermobacter defluvii DSM 7466	Euryarchaeota	Methanobacteria	Methanobacteriales	Methanobacteriaceae	Methanothermobacter	Permanent Draft	0	0	2757459139 2757458030	0	2757459140 2757458031	2757458364	2757459126	2757459673	2757458517	2757458644	2757459674	2757458363	0	0	0	0	2757458238	2757458239	2757459515	0	0	0	0	0	0	2757459664	2757458214	0	0	0	0	0	0	0	0	0	0	0
648028041	648028041	I	Methanobacteriales	Methanobacteriales	Methanothermobacter marburgensis Marburg DSM 2133	Euryarchaeota	Methanobacteria	Methanobacteriales	Methanobacteriaceae	Methanothermobacter	Finished	0	0	648152186 648151095	648151095	648151094 648152185	648151827	648151109	648151049	648151701	648151571	648151050	648151828	0	0	648150788	0	648151967	648151966	648152209	0	0	0	0	0	0	648151041	0	0	0	0	0	0	0	0	0	0	0	0
2627854017	2627854017	I	Methanobacteriales	Methanobacteriales	Methanothermobacter thermautotrophicus CaT2	Euryarchaeota	Methanobacteria	Methanobacteriales	Methanobacteriaceae	Methanothermobacter	Finished	0	0	2629896346 2629895244	0	2629895243 2629896345	2629896007	2629895257	2629895199	2629895874	2629895736	2629895200	2629896008	0	0	0	0	2629896138	2629896137	2629896372	0	0	0	0	0	0	2629895191	2629896162	0	0	0	2630383333,2630383334	0	0	0	0	0	0	0
638154510	638154510	I	Methanobacteriales	Methanobacteriales	Methanothermobacter thermautotrophicus Delta H	Euryarchaeota	Methanobacteria	Methanobacteriales	Methanobacteriaceae	Methanothermobacter	Finished	0	0	638154720	0	638154719 638155901	638155546	638154735	638154672	638155401	638155270	638154673	638155547	0	0	0	638156339	638155686	638155685	638155930	0	0	0	0	0	0	638154664	638155711	0	0	0	0	0	0	0	0	0	0	0
2728369540	2728369540	I	Methanobacteriales	Methanobacteriales	Methanothermobacter wolfeii SIV6	Euryarchaeota	Methanobacteria	Methanobacteriales	Methanobacteriaceae	Methanothermobacter	Finished	0	0	2730766794 2730767915	0	2730766793 2730767914	2730767565	2730766808	2730766748	2730767415	2730767284	2730766749	2730767566	0	0	0	0	2730767709	2730767708	2730767938	0	0	0	0	0	0	2730766740	2730767734	0	0	0	0	0	0	0	0	0	0	0
649633067	649633067	I	Methanobacteriales	Methanobacteriales	Methanothermus fervidus V24S, DSM 2088	Euryarchaeota	Methanobacteria	Methanobacteriales	Methanothermaceae	Methanothermus	Finished	0	0	649738601	649738071 649738600	649738072 649738599	649737906	649738191	649738910	649738815	649738867	649738911	649737907	0	0	648151661	0	649738369	649738370	649738184	0	0	0	0	0	0	650751126	0	0	0	0	0	0	0	0	0	0	0	0
2505679073	2505679073	II	Methanocellales	Methanocellales	Methanocella arvoryzae MRE50	Euryarchaeota	Methanomicrobia	Methanocellales	Methanocellaceae	Methanocella	Finished	0	0	0	0	2505969004	2505969351	2505969349	2505969346	2505969348	2505969350	2505969347	2505969353	0	0	0	0	2505968820	2505968819	2505968830	0	0	0	0	0	2505969235	0	0	2505969371	0	0	0	0	0	0	0	0	0	0
2512564055	2512564055	II	Methanocellales	Methanocellales	Methanocella conradii HZ254	Euryarchaeota	Methanomicrobia	Methanocellales	Methanocellaceae	Methanocella	Finished	0	1	0	2512782761	2512782762	2512783083	2512783081	2512783078	2512783080	2512783082	2512783079	2515106074	2512783314	0	0	0	2512783451	2512783450	2512784357	0	0	0	0	2512782845	2512784823	0	0	2512783228	0	0	2515106911,2515106912	0	0	0	0	0	0	0
2505679075	2505679075	II	Methanocellales	Methanocellales	Methanocella paludicola SANAE	Euryarchaeota	Methanomicrobia	Methanocellales	Methanocellaceae	Methanocella	Finished	0	0	0	0	2505971541	2505974360	2505974358	2505974355	2505974357	2505974359	2505974356	2505974361	2505973971	0	0	0	2505971747	2505971748	2505971745	0	0	0	0	0	2505973511	0	0	2505974368	0	0	0	0	0	0	0	0	0	0
2518645542	2518645542	II	Methanocellales	Methanocellales	Methanoflorens stordalenmirensis	Euryarchaeota	Methanomicrobia	unclassified	unclassified	unclassified	Permanent Draft	0	1	0	0	2518788536	2518788135	2518788137	2518788140	2518788138	2518788136	2518788139	2518788134	2518787099	2518787100	0	0	2518787008	2518787007	2518787738	0	0	0	0	2518787862	2518786767	2518788296	0	0	0	2518788591	0	0	0	0	0	0	0	0
644736385	644736385	I	Methanococcales	Methanococcales	Methanocaldococcus fervens AG86	Euryarchaeota	Methanococci	Methanococcales	Methanocaldococcaceae	Methanocaldococcus	Finished	0	0	0	644970192	644970191	644969924	644970829	644970932	644970194	644969692	644970277	644970417	0	0	0	0	644970678	644970677	644970414	0	0	0	0	0	0	645945008	644970806	0	0	0	0	0	0	0	0	0	0	0
646564547	646564547	I	Methanococcales	Methanococcales	Methanocaldococcus infernus ME	Euryarchaeota	Methanococci	Methanococcales	Methanocaldococcaceae	Methanocaldococcus	Finished	0	0	0	646777795	646777794	646778282	646778165	646776935	646777729	646777865	646777348	646778281	0	0	0	0	646777927	646777928	0	0	0	0	0	0	0	0	0	0	0	0	0	0	0	0	0	0	0	0
638154505	638154505	I	Methanococcales	Methanococcales	Methanocaldococcus jannaschii DSM 2661	Euryarchaeota	Methanococci	Methanococcales	Methanocaldococcaceae	Methanocaldococcus	Finished	0	0	0	638201886	638201885	638201430	638201925	638202362	638201888	638201967	638202332	638154505	0	0	0	0	638201310	638201311	0	0	0	0	0	0	0	0	638201899	0	0	0	0	0	0	0	0	0	0	0
646564548	646564548	I	Methanococcales	Methanococcales	Methanocaldococcus sp. FS406-22	Euryarchaeota	Methanococci	Methanococcales	Methanocaldococcaceae	Methanocaldococcus	Finished	0	0	0	646624068	646624067	646622656	646624108	646624134	646624070	646623562	646623729	646622658	0	0	0	0	646623449	646623448	0	0	0	0	0	0	0	0	646624082	0	0	0	0	0	0	0	0	0	0	0
2517093008	2517093008	I	Methanococcales	Methanococcales	Methanocaldococcus villosus KIN24-T80	Euryarchaeota	Methanococci	Methanococcales	Methanocaldococcaceae	Methanocaldococcus	Permanent Draft	0	0	0	2517129393	2517129392	2517128863	2517128714	2517129253	2517129251	2517129655	2517129537	2517128862	0	0	0	0	2517129414	2517129415	2517128548	0	0	0	0	0	0	2517129728	0	0	0	0	0	2518745075	0	0	0	0	0	0
646311944	646311944	I	Methanococcales	Methanococcales	Methanocaldococcus vulcanius M7, DSM 12094	Euryarchaeota	Methanococci	Methanococcales	Methanocaldococcaceae	Methanocaldococcus	Finished	0	0	0	646367258	646367257	646367971	646367378	646366891	646367260	646367050	646367961	646367000	0	0	0	0	646368066	646368065	0	0	0	0	0	0	0	0	0	0	0	0	0	0	0	0	0	0	0	0
640753034	640753034	I	Methanococcales	Methanococcales	Methanococcus aeolicus Nankai-3	Euryarchaeota	Methanococci	Methanococcales	Methanococcaceae	Methanococcus	Finished	0	0	0	0	640788124	640787446	640788613	640787470	640788747	640788311	640788257	640787447	0	0	0	0	640787711	640787712	0	0	0	0	0	0	0	640787721	640788246	0	0	0	0	0	0	0	0	0	0	0
640069316	640069316	I	Methanococcales	Methanococcales	Methanococcus maripaludis C5	Euryarchaeota	Methanococci	Methanococcales	Methanococcaceae	Methanococcus	Finished	0	0	0	0	640166473	640167092	640166963	640166735	640166182	640165838	640166290	640167091	0	0	0	0	640165922	640165923	0	0	0	0	0	0	0	640165932	640166678	0	0	0	0	0	0	0	0	0	0	0
641228496	641228496	I	Methanococcales	Methanococcales	Methanococcus maripaludis C6	Euryarchaeota	Methanococci	Methanococcales	Methanococcaceae	Methanococcus	Finished	0	0	0	641282723	641282663 641282724	641283334	641283197	641282977	641284283	641283916	641284190	641283333	0	0	0	0	641284003	641284004	0	0	0	0	0	0	0	641284013	641282923	0	0	0	0	0	0	0	0	0	0	0
640753035	640753035	I	Methanococcales	Methanococcales	Methanococcus maripaludis C7	Euryarchaeota	Methanococci	Methanococcales	Methanococcaceae	Methanococcus	Finished	0	0	0	640794208	640794265 640794207	640793634	640793777	640793950	640792641	640793025	640792732	640793635	0	0	0	0	640792938	640792937	0	0	0	0	0	0	0	640792928	640794005	0	0	0	0	0	0	0	0	0	0	0
2814123256	2814123256	I	Methanococcales	Methanococcales	Methanococcus maripaludis DSM 2067	Euryarchaeota	Methanococci	Methanococcales	Methanococcaceae	Methanococcus	Finished	0	0	0	2815350373	2815350372	2815349718	2815349887	2815350081	2815350603	2815351003	2815350700	2815349719	0	0	0	0	2815350914	2815350913	0	0	0	0	0	0	0	2815350904	2815350144	0	0	2774028219	0	0	0	0	0	0	0	0
2563366543	2563366543	I	Methanococcales	Methanococcales	Methanococcus maripaludis S2	Euryarchaeota	Methanococci	Methanococcales	Methanococcaceae	Methanococcus	Finished	0	0	0	0	2563556570	2563556013	2563556158	2563556333	2563556814	2563557201	2563556908	2563556014	0	0	0	0	2563557112	2563557111	0	0	0	0	0	0	0	2563557102	0	0	0	0	0	0	0	0	0	0	0	0
2511231109	2511231109	I	Methanococcales	Methanococcales	Methanococcus maripaludis X1	Euryarchaeota	Methanococci	Methanococcales	Methanococcaceae	Methanococcus	Permanent Draft	0	0	0	0	2511671412	2511670832	2511670976	2511671157	2511671750	2511672153	2511671865	2511670833	0	0	0	0	2511672069	2511672068	0	0	0	0	0	0	0	2511672059	2511671215	0	0	0	0	0	0	0	0	0	0	0
640753036	640753036	I	Methanococcales	Methanococcales	Methanococcus vannielii SB	Euryarchaeota	Methanococci	Methanococcales	Methanococcaceae	Methanococcus	Finished	0	0	0	0	640787261	640786778	640786929	640787078	640785717	640786234	640785953	640786779	0	0	0	0	640786152	640786151	640785838	0	0	0	0	0	0	640786142	640787126	0	0	0	0	0	0	0	0	0	0	0
646564549	646564549	I	Methanococcales	Methanococcales	Methanococcus voltae A3	Euryarchaeota	Methanococci	Methanococcales	Methanococcaceae	Methanococcus	Finished	0	0	0	646859038	646859392	646859877	646859909	646860107	646858545	646859252	646859062	646859878	0	0	0	0	646859072	646859073	0	0	0	0	0	0	0	0	646859112	0	0	0	0	0	0	0	0	0	0	0
650716055	650716055	I	Methanococcales	Methanococcales	Methanothermococcus okinawensis IH1	Euryarchaeota	Methanococci	Methanococcales	Methanococcaceae	Methanothermococcus	Finished	0	0	650918327	650918328	650917214 650918329	650917805	650917662	650918263	650917415	650917338	650918112	650917804	0	0	0	0	650918440	650918439	650917079	0	0	0	0	0	0	650856120	650918182	0	0	0	0	0	0	0	0	0	0	0
2728369294	2728369294	I	Methanococcales	Methanococcales	Methanothermococcus sp. JdFR-03	Euryarchaeota	Methanococci	Methanococcales	Methanococcaceae	Methanothermococcus	Permanent Draft	0	0	0	2729985890	2729985888	2729985162	2729985851	0	2729985410	2729986188	0	2729985161	0	0	0	0	2729985529	2729985530	0	0	0	0	0	0	0	2729985540	0	0	0	0	0	0	0	0	0	0	0	0
2519103186	2519103186	I	Methanococcales	Methanococcales	Methanothermococcus thermolithotrophicus DSM 2095	Euryarchaeota	Methanococci	Methanococcales	Methanococcaceae	Methanothermococcus	Permanent Draft	0	0	0	2519841812	2519841810	2519842890	2519842154	2519842250	2519841374	2519842224	2519841390	2519842891	0	0	0	0	2519842986	2519842985	0	0	0	0	0	0	0	2519842177	0	0	0	0	0	0	0	0	0	0	0	0
2506520039	2506520039	I	Methanococcales	Methanococcales	Methanotorris formicicus Mc-S-70	Euryarchaeota	Methanococci	Methanococcales	Methanocaldococcaceae	Methanotorris	Permanent Draft	0	0	0	2506714120 2506714050	2506714051	2506712713	2506713260	2506712422	2506712206	2506713393	2506713663	2506713801	0	0	0	0	2506713381	2506713382	2506712612	0	0	0	0	0	0	0	2506713997	0	0	0	0	0	0	0	0	0	0	0
650716056	650716056	I	Methanococcales	Methanococcales	Methanotorris igneus Kol5, DSM 5666	Euryarchaeota	Methanococci	Methanococcales	Methanocaldococcaceae	Methanotorris	Finished	0	0	0	650856576 650856171	650855849 650856575	650857189	650856801	650855876	650857069	650857339	650856131	650857188	0	0	0	0	650856096	650856095	650857042	0	0	0	0	0	0	0	650856154	0	0	0	0	0	0	0	0	0	0	0
2554235424	2554235424	UC	Methanomassiliicoccales	Methanomassiliicoccales	Candidatus Methanomassiliicoccus intestinalis Issoire-Mx1	Euryarchaeota	Thermoplasmata	Methanomassiliicoccales	Methanomassiliicoccaceae	Methanomassiliicoccus	Finished	0	0	2555936840 2555937664	0	2555937665 2555936839	0	2555938476	2555938473	2555938475	2555938477	2555938474	0	0	0	0	0	2555938308	2555938309	2555937644 2555937645	0	0	0	0	0	2555937624	0		0	0	0	0	0	0	0	0	0	0	0
2540341115	2540341115	UC	Methanomassiliicoccales	Methanomassiliicoccales	Candidatus Methanomethylophilus alvus Mx1201	Euryarchaeota	Thermoplasmata	Methanomassiliicoccales	Candidatus Methanomethylophilaceae	Candidatus Methanomethylophilus	Finished	0	0	2540667504	2555936841 2555937664	2540667505	2540667703	2540667705	2540667708	2540667706	2540667704	2540667707	0	0	0	0	0	2540667387; 2540667408	2540667383; 2540667409	2540667385	0	2540341115	0	0	0	0	0	2540666828	0	0	0	0	0	0	0	0	0	0	0
2799112866	2799112866	UC	Methanomassiliicoccales	Methanomassiliicoccales	Candidatus Methanomethylophilus sp. hRUG898	Euryarchaeota	Thermoplasmata	Methanomassiliicoccales	Candidatus Methanomethylophilaceae	Candidatus Methanomethylophilus	Permanent Draft	0	0	2800782871	0	2800782870	2800782301	2800782383	2800782386	2800782384	2800782382 2800782302	2800782385	0	0	0	0	0	2800783007; 2800783395	2800783394	0	0	0	0	0	0	0	0	2800783077	0	0	0	0	0	0	0	0	0	0	0
2799112865	2799112865	UC	Methanomassiliicoccales	Methanomassiliicoccales	Candidatus Methanomethylophilus sp. RUG779	Euryarchaeota	Thermoplasmata	Methanomassiliicoccales	Candidatus Methanomethylophilaceae	Candidatus Methanomethylophilus	Permanent Draft	0	0	2800781614	0	0	2800781366	2800781892	2800781956	2800781891	2800781365	2800781890	0	0	0	0	0	2800781069; 2800781704; 2800781705	2800781070	2800781706	0	0	0	0	0	0	0	2800781034	0	0	0	0	0	0	0	0	0	0	0
2608642196	2608642196	UC	Methanomassiliicoccales	Methanomassiliicoccales	Candidatus Methanoplasma termitum MpT1	Euryarchaeota	Thermoplasmata	Methanomassiliicoccales	Methanomassiliicoccaceae	Candidatus Methanoplasma	Permanent Draft	0	0	0	2609087509	2609087508	2609088092	2609088090	2609088087	0	2609088091	2609088088	0	0	0	0	0	0	0	2609087980	0	0	0	0	0	0	0		0	0	0	0	2618676836	0	0	0	0	0	0
2636415782	2636415782	UC	Methanomassiliicoccales	Methanomassiliicoccales	Candidatus Methanoplasma termitum Mpt1	Euryarchaeota	Thermoplasmata	Methanomassiliicoccales	Methanomassiliicoccaceae	Candidatus Methanoplasma	Finished	0	0	0	2637997193	2637997192	2637997780	2637997778	2637997774	2637997777 2637997776	2637997779	2637997775	0	0	0	0	0	0	0	2637997667	0	0	0	0	0	2637997373	0	2637997251	0	0	0	2638499906,2638499912,2638500045	2638498553	0	0	0	0	0	0
2660238307	2660238307	UC	Methanomassiliicoccales	Methanomassiliicoccales	Methanogenic archaeon ISO4-H5	Euryarchaeota	Thermoplasmata	unclassified	unclassified	unclassified	Finished	0	0	2661858757	0	2661858756	2661858581	2661858579	2661858576	2661858578	2661858580	2661858577	0	0	0	0	0	2661858471	2661858470	2661858594	0	0	0	0	0	0	0	0	0	0	0	0	2662369083	0	0	0	0	0	0
2667527221	2667527221	UC	Methanomassiliicoccales	Methanomassiliicoccales	Methanomassiliicoccales archaeon RumEn M1	Euryarchaeota	Thermoplasmata	Methanomassiliicoccales	unclassified	unclassified	Draft	0	0	2667614010	2667614009	2667614008	2667614527	2667614529	0	0	2667614528	2667614531	0	0	0	0	0	2667614513	2667614514	2667613579; 2667613580	0	0	0	0	0	0	0	2667615267	0	0	0	0	0	0	0	0	0	0	0
2667527222	2667527222	UC	Methanomassiliicoccales	Methanomassiliicoccales	Methanomassiliicoccales archaeon RumEn M2	Euryarchaeota	Thermoplasmata	Methanomassiliicoccales	unclassified	unclassified	Draft	0	0	2667616314	0	2667616315	0	0	0	0	0	0	0	0	0	0	0	2667616524	2667616523	2667615748; 2667616570	0	0	0	0	0	0	0	2667616330	0	0	0	0	0	0	0	0	0	0	0
2518645582	2518645582	UC	Methanomassiliicoccales	Methanomassiliicoccales	Methanomassiliicoccus luminyensis B10	Euryarchaeota	Thermoplasmata	Methanomassiliicoccales	Methanomassiliicoccaceae	Methanomassiliicoccus	Permanent Draft	0	0	2518908966	2518908965	2518908964	2518907534	2518907536	2518907539 2518908184	2518907537	2518907535	2518907538	0	0	0	0	0	2518907514	2518907515	2518908003; 2518908004	0	0	0	0	0	2518908403 2518908067	0	0	0	0	0	0	0	0	0	0	0	0	0
2667527398	2667527398	UC	Methanomassiliicoccales	Methanomassiliicoccales	Unclassified archaeon ISO4-G1	Euryarchaeota	Methanomicrobia	Methanomicrobiales	unclassified	unclassified	Permanent Draft	1	1	2667993117 2667993121	2667993120 2667993116	2667993122 2667993118	0	0	0	0	0	0	0	0	0	0	0	2667993323	2667993324	2667992546	0	0	0	0	0	0	0	0	0	0	0	0	0	0	0	0	0	0	0
2773857643	2773857643	UC	Methanomassiliicoccales	Methanomassiliicoccales	Unclassified Methanomassiliicoccales JZ-2 bin_168	Euryarchaeota	Thermoplasmata	Methanomassiliicoccales	unclassified	unclassified	Permanent Draft	0	0	2776331730	0	2774015091	2774014780	2774014782	2774014785	2774014783	2774014781	0	2774014779	0	0	0	0	2774015284	2774015285	2774015081	0	0	0	0	0	0	0	0	0	0	0	0	0	0	0	0	0	0	0
2524614668	2524614668	II	Methanomicrobiales	Methanomicrobiales	Methanocorpusculum bavaricum DSM 4179	Euryarchaeota	Methanomicrobia	Methanomicrobiales	Methanocorpusculaceae	Methanocorpusculum	Permanent Draft	0	0	2525334673	0	2525334204 2525334674	2525335801	2525335803	2525334234	2525335804	2525335802	0	2525335800	0	0	0	0	2525335312	2525335311	2525334336	0	0	0	0	0	0	0	2525334257	0	0	0	2540564222	2540562509	0	0	0	0	0	0
640069317	640069317	II	Methanomicrobiales	Methanomicrobiales	Methanocorpusculum labreanum Z	Euryarchaeota	Methanomicrobia	Methanomicrobiales	Methanocorpusculaceae	Methanocorpusculum	Finished	0	0	640099520	0	640099037 640099519	640099181	640099183	640099009	640099184	640099182	0	640099180	0	0	0	0	640099330	640099331	640098912	0	0	0	0	0	0	0	640098988 640099727	0	0	0	0	0	0	0	0	0	0	0
2791354905	2791354905	II	Methanomicrobiales	Methanomicrobiales	Methanocorpusculum parvum XII	Euryarchaeota	Methanomicrobia	Methanomicrobiales	Methanocorpusculaceae	Methanocorpusculum	Permanent Draft	0	0	2791929454	0	2791929605 2791929453	2791929233	2791929231	2791929575	2791929230	2791929232	0	2791929234	0	0	0	0	2791929810	2791929811	2791928502	0	0	0	0	0	0	0	2791929551	0	0	0	2792707876,2792707877,2792710062	0	0	0	0	0	0	0
2687453429	2687453429	II	Methanomicrobiales	Methanomicrobiales	Methanoculleus bourgensis MBBA	Euryarchaeota	Methanomicrobia	Methanomicrobiales	Methanomicrobiaceae	Methanoculleus	Finished	0	0	0	0	2688750232 2688750232 2688751154	2688752149	2688752147	2688749839	2688752146	2688752148	2688752145	2688752150	0	0	0	0	2688750694	2688750693	2688749895	0	0	0	0	0	0	0	2688750185	0	0	0	0	2690697047	0	0	0	0	0	0
2540341105	2540341105	II	Methanomicrobiales	Methanomicrobiales	Methanoculleus bourgensis MS2	Euryarchaeota	Methanomicrobia	Methanomicrobiales	Methanomicrobiaceae	Methanoculleus	Finished	0	0	0	0	2540644828 2540642805	2540644134	2540644136	2540643861	2540644137	2540644135	2540644138	2540644133	0	0	0	0	2540643650	2540643651	2540642666; 2540643168; 2540644559; 2540644771	0	0	0	0	0	0	0	0	0	0	0	0	0	0	0	0	0	0	0
640069318	640069318	II	Methanomicrobiales	Methanomicrobiales	Methanoculleus marisnigri JR1, DSM 1498	Euryarchaeota	Methanomicrobia	Methanomicrobiales	Methanomicrobiaceae	Methanoculleus	Finished	0	0	0	0	640278124	640115667	640115669	640115219	640115670	640115668	640115671	640115666	640115563	640115564	0	0	640116932	640116931	640116620	0	0	0	0	0	0	0	640117136	0	0	0	0	0	0	0	0	0	0	0
2657245169	2657245169	II	Methanomicrobiales	Methanomicrobiales	Methanoculleus sp. EBM-46	Euryarchaeota	Methanomicrobia	Methanomicrobiales	Methanomicrobiaceae	Methanoculleus	Permanent Draft	0	0	0	0	2658338410 2658338762	2658337865	0	2658338883	2658339901	2658337864	2658340640	2658337866	2658337957	2658337957	0	0	2658340380	2658340379	2658338766; 2658338342; 2658338796; 2658338873; 2658339029	0	0	0	0	0	0	0	2658338870 2658339920	0	0	0	0	0	0	0	0	0	0	0
2681813425	2681813425	II	Methanomicrobiales	Methanomicrobiales	Methanoculleus sp. MAB1	Euryarchaeota	Methanomicrobia	Methanomicrobiales	Methanomicrobiaceae	Methanoculleus	Finished	0	0	0	0	2684093564 2684092852 2684093565 2684092853	2684094414	2684094412	2684091673	2684094411	2684094413	2684094410	2684094415	2684093956	2684093955	0	0	2684091910	2684091909	2684092012	0	0	0	0	0	0	0	2684093637	0	0	0	2684643188,2684643189,2684643190,2684643191,2684643192,2684643193	0	0	0	0	0	0	0
2576861808	2576861808	II	Methanomicrobiales	Methanomicrobiales	Methanoculleus sp. MH98A	Euryarchaeota	Methanomicrobia	Methanomicrobiales	Methanomicrobiaceae	Methanoculleus	Permanent Draft	0	0	0	0	2579681640 2579682034	2579681950	2579681952	2579682567	2579681953	2579681951	2579681954	2579681949	2579681328	2579681327	0	0	2579681093	0	2579681332; 2579682298	0	0	0	0	0	0	0	0	0	0	0	0	0	0	0	0	0	0	0
2684622606	2684622606	II	Methanomicrobiales	Methanomicrobiales	Methanoculleus thermophilus CR-1	Euryarchaeota	Methanomicrobia	Methanomicrobiales	Methanomicrobiaceae	Methanoculleus	Permanent Draft	0	0	0	0	2685050225 2685050225 2685050422	2685048745	2685048747	2685049884	2685048748	2685048746	2685048749	2685048744	2685049085	2685049086	0	0	2685049344	2685049345	2685049967	0	0	0	0	0	0	0	0	0	0	0	0	0	0	0	0	0	0	0
2634166298	2634166298	II	Methanomicrobiales	Methanomicrobiales	Methanoculleus thermophilus DSM 2373	Euryarchaeota	Methanomicrobia	Methanomicrobiales	Methanomicrobiaceae	Methanoculleus	Permanent Draft	0	0	0	0	2635086214 2635086214 2635086981	2635085606	2635085604	2635086011	2635085603	2635085605	2635085602	2635085607	2635085355	2635085354	0	0	2635084879	2635084880	2635085928	0	0	0	0	0	0	0	0	0	0	0	2635679450,2635679456,2635679508,2635679509	0	0	0	0	0	0	0
2684622607	2684622607	II	Methanomicrobiales	Methanomicrobiales	Methanofollis ethanolicus JCM 15103	Euryarchaeota	Methanomicrobia	Methanomicrobiales	Methanomicrobiaceae	Methanofollis	Permanent Draft	1	0	0	0	2685052351 2685052350 2685053402	2685052460	2685052458	0	2685052457	2685052459	2685052456	0	0	0	0	0	2685051296	2685051297	2685051702; 2685053371	0	0	0	0	0	0	2685051899	2685051039 2685053193	0	0	0	0	0	0	0	0	0	0	0
2506783068	2506783068	II	Methanomicrobiales	Methanomicrobiales	Methanofollis liminatans GKZPZ, DSM 4140	Euryarchaeota	Methanomicrobia	Methanomicrobiales	Methanomicrobiaceae	Methanofollis	Finished	1	0	0	2507146235	2507146237 2507146180	2507146492	2507146490	0	2507146489	2507146491	2507146488	2507146493	2507147259	2507147258	0	0	2507147965	2507147964	2507146942; 2507147294	0	0	0	0	0	0	2507147307	2507146346 2507146811	0	0	0	0	0	0	0	0	0	0	0
2681813007	2681813007	II	Methanomicrobiales	Methanomicrobiales	Methanogenium cariaci JCM 10550	Euryarchaeota	Methanomicrobia	Methanomicrobiales	Methanomicrobiaceae	Methanogenium	Permanent Draft	0	0	0	0	2682499185 2682499194 2682499191 2682499475 2682499183 2682499474	2682500076 2682500077	2682500079	0	2682500080	2682500078	2682500081	0	0	0	0	0	2682501202; 2682501203	2682501201	2682500242	0	0	0	0	0	0	2682500312	2682499552	0	0	0	2682580472	0	0	0	0	0	0	0
648028040	648028040	II	Methanomicrobiales	Methanomicrobiales	Methanolacinia petrolearia DSM 11571	Euryarchaeota	Methanomicrobia	Methanomicrobiales	Methanomicrobiaceae	Methanolacinia	Finished	0	0	0	0	0	648194520	648194518	648193373	648194517	648194519	648194516	648194521	0	0	0	0	648193635	648193634	648195674	0	0	0	0	0	0	648194788	648195341 648195385	0	0	0	0	0	0	0	0	0	0	0
2728369545	2728369545	II	Methanomicrobiales	Methanomicrobiales	Methanomicrobiales archaeon Methan_05	Euryarchaeota	Methanomicrobia	Methanomicrobiales	unclassified	unclassified	Permanent Draft	0	1	2730778174	0	2730778616 2730778175	0	0	2730778974	0	0	0	0	0	0	0	0	2730778013	2730778014	2730778732	0	0	1	0	0	0	0	2730778180	0	0	0	0	0	0	0	0	0	0	0
2728369544	2728369544	II	Methanomicrobiales	Methanomicrobiales	Methanomicrobiales archaeon Methan_06	Euryarchaeota	Methanomicrobia	Methanomicrobiales	unclassified	unclassified	Permanent Draft	0	1	0	0	2730775667 2730776490	0	0	0	0	0	0	0	0	0	0	0				0	0	0	0	0	0	2730775571	2730776181	0	0	2730775563	2730779121,2730779122,2730779124,2730779125	0	0	0	0	0	0	0
2728369543	2728369543	II	Methanomicrobiales	Methanomicrobiales	Methanomicrobiales archaeon Methan_07	Euryarchaeota	Methanomicrobia	Methanomicrobiales	unclassified	unclassified	Permanent Draft	0	0	2730774411 2730774506	0	2730773130 2730774412 2730774504	2730774272	0	0	0	0	0	2730774273	0	0	0	0	2730773110	2730773111	2730774928	0	0	0	0	0	0	0	2730774499	0	0	0	0	0	0	0	0	0	0	0
2571042922	2571042922	II	Methanomicrobiales	Methanomicrobiales	Methanomicrobium mobile DSM 1539	Euryarchaeota	Methanomicrobia	Methanomicrobiales	Methanomicrobiaceae	Methanomicrobium	Permanent Draft	0	0	2574178221	2574178222	2574178950 2574178223	2574178449	2574178447	2574178021	2574178446	2574178448	2574178445	2574178450	0	0	0	0	2574177926	2574177927	2574178038	0	0	0	0	0	0	0	0	0	0	0	0	0	2628826203	0	0	0	0	0
2506381025	2506381025	II	Methanomicrobiales	Methanomicrobiales	Methanoplanus limicola M3, DSM 2279	Euryarchaeota	Methanomicrobia	Methanomicrobiales	Methanomicrobiaceae	Methanoplanus	Permanent Draft	0	0	0	2506474657	2506474659 2506476896	2506473848	2506473850	2506474822	2506473851	2506473849	2506473852	2506473847	2506475468	2506475469	0	0	2506474672	2506474673	2506475251; 2506476334	0	0	0	0	0	0	2506475598	2506474699 2506476747	0	0	0	0	0	0	0	0	0	0	0
640753014	640753014	II	Methanomicrobiales	Methanomicrobiales	Methanoregula boonei 6A8	Euryarchaeota	Methanomicrobia	Methanomicrobiales	Methanoregulaceae	Methanoregula	Finished	0	1	640868198	640868197	640868196	640868465	640868462	640867731	640868461	640868463	640868460	640868466	640868183	640868182	0	0	640867475	640867476	640869370	0	0	0	0	0	0	640868018	0	0	0	WP_012106502.1	0	0	0	0	0	0	0	0
2508501105	2508501105	II	Methanomicrobiales	Methanomicrobiales	Methanoregula formicica SMSP, DSM 22288	Euryarchaeota	Methanomicrobia	Methanomicrobiales	Methanoregulaceae	Methanoregula	Finished	0	0	2509039735	2509039734	2509037750 2509039733	2509038808	2509038799	2509039634	2509038798	2509038800	2509038797	2509038809	0	0	0	0	2509039815	2509039814	2509039417	0	0	0	0	0	0	2509038194	0	0	0	0	0	0	0	0	0	0	0	0
2799112206	2799112206	II	Methanomicrobiales	Methanomicrobiales	Methanoregula sp. DGG0	Euryarchaeota	Methanomicrobia	Methanomicrobiales	Methanoregulaceae	Methanoregula	Permanent Draft	0	1	2799138334	0	2799136999 2799138335	2799137622	2799137626	2799136917	2799137627	2799137625	2799137628	2799137621	2799138590	2799138589	0	0	2799136837	2799136838	2799137902	0	0	0	0	0	0	2799138095	2799137005	0	0	0	0	0	0	0	0	0	0	0
643348525	643348525	II	Methanomicrobiales	Methanomicrobiales	Methanosphaerula palustris E1-9c, DSM 19958	Euryarchaeota	Methanomicrobia	Methanomicrobiales	Methanoregulaceae	Methanosphaerula	Finished	1	1	0	643570931	643570281 643570930	643570342	643570340	643571339	643570339	643570341	643570338	643570343	643571222	643571223	0	0	643348525	643570320	643570285; 643570452	0	0	0	0	0	0	643569579	643570637	0	0	WP_048146108.1	0	0	0	0	0	0	0	0
637000164	637000164	II	Methanomicrobiales	Methanomicrobiales	Methanospirillum hungatei JF-1	Euryarchaeota	Methanomicrobia	Methanomicrobiales	Methanospirillaceae	Methanospirillum	Finished	1	1	637896978	0	637896106 637896980	637898174	637898172	637897875	637898171	637898173	637898170	637898175	0	0	0	0	637898461	637896100	637897819	0	0	0	0	0	0	637895695	637897768	0	0	0	0	0	637896493	0	0	0	0	0
2757320509	2757320509	II	Methanomicrobiales	Methanomicrobiales	Unclassified Methanomicrobia bin97	Euryarchaeota	Methanomicrobia	unclassified	unclassified	unclassified	Permanent Draft	1	0	0	0	2758067331 2758070082	2758070368	2758067571	2758067864	2758068050	2758067572	2758068051	2758070369	2758069109	2758069108	0	0	2758068012	2758068013	2758067994	0	0	0	0	0	0	2758068736	2758067340	0	0	0	0	0	0	0	0	0	0	0
2811994932	2811994932	II	Methanomicrobiales	Methanomicrobiales	unclassified Methanomicrobiaceae BinDmb109	Euryarchaeota	Methanomicrobia	Methanomicrobiales	Methanomicrobiaceae	unclassified	Permanent Draft	0	0	2812537892	2812537891	2812538036 2812537866 2812537890	2812538746	2812538748	2812538334	2812538749	2812538747	0	2812538745	0	0	0	0	2812540062	2812540063	2812538595; 2812540567	0	0	0	0	0	0	0	2812539908	0	0	0	0	0	0	0	0	0	0	0
2811994951	2811994951	II	Methanomicrobiales	Methanomicrobiales	unclassified Methanomicrobiaceae BinDmb76	Euryarchaeota	Methanomicrobia	Methanomicrobiales	Methanomicrobiaceae	unclassified	Permanent Draft	0	0	0	2812667576	2812599748	2812598266	2812598264	2812597374	2812598263	2812598265	2812598262	2812598267	2812598191	2812598190	0	0	2812599121	2812599122	2812599394; 2812599556	0	0	0	0	0	0	0	0	0	0	2812660313	0	0	0	0	0	0	0	0
2811994892	2811994892	II	Methanomicrobiales	Methanomicrobiales	unclassified Methanomicrobiales BinDmb69	Euryarchaeota	Methanomicrobia	Methanomicrobiales	unclassified	unclassified	Permanent Draft	0	1	2812398078	0	2812397853 2812398080	2812395795	2812395797	2812396195	2812395798	2812395796	2812395799	2812395794	0	0	0	0	2812397439	2812397846	2812397639	0	0	0	0	0	0	2812397535	2812396971	0	0	2812462381	2812466973,2812466974,2812467176	0	0	0	0	0	0	0
2808606442	2808606442	II	Methanomicrobiales	Methanomicrobiales	unclassified Methanoregulaceae BinDm3	Euryarchaeota	Methanomicrobia	Methanomicrobiales	Methanoregulaceae	unclassified	Permanent Draft	0	0	0	0	2809205390	2809205720	2809205718	2809206412	2809205717	2809205719	2809205716	2809205721	0	0	0	0	2809205521	2809205520	0	0	0	0	0	0	0	2809206340	2809206213	0	0	0	0	0	0	0	0	0	0	0
2811994971	2811994971	II	Methanomicrobiales	Methanomicrobiales	unclassified Methanoregulaceae BinDmb182	Euryarchaeota	Methanomicrobia	Methanomicrobiales	Methanoregulaceae	unclassified	Permanent Draft	0	1	0	0	2812660656	2812659664	2812659666	2812659751	2812659667	2812659665	2812659668	2812659663	2812660311	2812660310	0	0	2812660051	2812660050	2812659978	0	0	0	0	0	0	2812661183	2812660155	0	0	0	0	0	0	0	0	0	0	0
2814122931	2814122931	II	Methanomicrobiales	Methanomicrobiales	unclassified Methanoregulaceae BinUASBm6	Euryarchaeota	Methanomicrobia	Methanomicrobiales	Methanoregulaceae	unclassified	Permanent Draft	0	0	0	0	2814223770	2814223874	2814223872	2814225820	2814223871	2814223873	2814225177	2814223875	2814224099	2814224100	0	0	2814225932	2814225933	2814224067; 2814224775; 2814224781; 2814225646	0	0	0	0	0	0	2814223943 2814223826	2814224910	0	0	0	0	0	0	0	0	0	0	0
2786546529	2786546529	UC	Methanonatronarchaeales	Methanonatronarchaeia	Methanonatronarchaeum thermophilum AMET1	Euryarchaeota	Methanonatronarchaeia	Methanonatronarchaeales	Methanonatronarchaeaceae	Methanonatronarchaeum	Permanent Draft	0	0	0	0	2787456492	2787455237	2787456627 2787456064	2787455238	2787456628 2787456065	2787456577	2787456066	2787455236	2787455234	2787455235	0	2787455830	2787455341	2787455340	2787456556	0	0	0	2787455913	2787456590	0	0	0	2787455714	0	0	0	0	0	0	0	0	0	0
638154507	638154507	I	Methanopyrales	Methanopyrales	Methanopyrus kandleri AV19	Euryarchaeota	Methanopyri	Methanopyrales	Methanopyraceae	Methanopyrus	Finished	0	0	0	638169293	638169294	638168203	638168283	638169610	638168768	638168201	638169608	0	0	0	0	0	638169278	638169279	638169493	0	0	0	0	0	0	0	638169287	0	0	0	0	0	0	0	0	0	0	0
2757320861	2757320861	I	Methanopyrales	Methanopyrales	Methanopyrus sp. KOL6	Euryarchaeota	Methanopyri	Methanopyrales	Methanopyraceae	Methanopyrus	Finished	0	0	0	2758473566	2758473565	2758472650	2758472732	2758472294	2758473185	2758472648	2758472292	0	0	0	0	0	2758473580	2758473579	2758472177	0	0	0	0	0	0	0	2758473571	0	0	0	0	0	0	0	0	0	0	0
2757320857	2757320857	I	Methanopyrales	Methanopyrales	Methanopyrus sp. SNP6	Euryarchaeota	Methanopyri	Methanopyrales	Methanopyraceae	Methanopyrus	Finished	0	0	0	2758463432	2758463431	2758462508	2758462588	2758462150	2758463049	2758462506	2758462148	0	0	0	0	0	2758463446	2758463445		0	0	0	0	0	0	0	2758463437	0	0	0	0	0	0	0	0	0	0	0
2617271069	2617271069	II	Methanosarcinales	Methanosarcinales	Candidatus Methanoperedens nitroreducens ANME-2d	Euryarchaeota	Methanomicrobia	Methanosarcinales	Candidatus Methanoperedenaceae	Candidatus Methanoperedens	Permanent Draft	0	1	0	0	2618676893	2618676296	2618674520	2618674677 2618674523	2618674521	2618673962	2618674522	2618676297	2618676156	2618676298	2618675776	2618676155	0	0	2618674765; 2618676964	0	0	0	2618676849	2618674361 2618674590	2618674411	0		0	2618676319,2618676321	0	0	0	0	0	0	0	2633684258	2633686928
2515154041	2515154041	II	Methanosarcinales	Methanosarcinales	Candidatus Methanoperedens nitroreducens ANME-2d (ANME_V10)	Euryarchaeota	Methanomicrobia	Methanosarcinales	Candidatus Methanoperedenaceae	Candidatus Methanoperedens	Permanent Draft	1	1	0	0	2515324139	2515323542	2515321754	2515321757 2515321911	2515321755	2515321191	2515321756	2515323543	2515323401	2515323544	2515323017	2515323400	0	2515322016	2515322000; 2515300000	0	0	0	2515324095	2515321594 2515321825	2515321644	0		0	2515323565,2515323567	0	0	0	0	0	0	0	2540562509	2519472704
2518645528	2518645528	II	Methanosarcinales	Methanosarcinales	Candidatus Methanoperedens nitroreducens ANME-2d (ANME_V9_SC)	Euryarchaeota	Methanomicrobia	Methanosarcinales	Candidatus Methanoperedenaceae	Candidatus Methanoperedens	Permanent Draft	1	1	0	0	2518745132	2518745772	2518744447	2518744288 2518744444	2518744446	2518743597	2518744445	2518745771	2518745916	2518745770	2518745389	2518745917	0	2518745178	2518744199; 2518745617	0	0	0	2518745088	2518744376 2518744608	2518744558	0		0	2518745747,2518745749	0	0	0	2574179266	0	0	0	2578261404	2578262289
2756170388	2756170388	II	Methanosarcinales	Methanosarcinales	Methanimicrococcus blatticola DSM 13328	Euryarchaeota	Methanomicrobia	Methanosarcinales	Methanosarcinaceae	Methanimicrococcus	Permanent Draft	0	1	2757234180	0	2757234179	2757234971	2757234968	2757235218	2757234966	2757234969	2757235217	2757234972	2757234974	2757234973	2757235285	2757234975	2757235385	2757235384	2757235139	0	0	1	0	0	0	2757235057		2757234026	2757234259	0	0	0	0	0	0	0	0	0
637000161	637000161	II	Methanosarcinales	Methanosarcinales	Methanococcoides burtonii DSM 6242	Euryarchaeota	Methanomicrobia	Methanosarcinales	Methanosarcinaceae	Methanococcoides	Finished	1	0	637958567	637958568	637959616 637958569	637958995	637958993	637958876	637958992	637958994	637958875	0	637958997	637958998	637699501 637700346	637958999	637958303	637958304	637959805; 637958121	0	0	0	637958762	637958818	0	637958888	637958423 637959816	0	0	0	0	0	0	0	0	0	0	0
2630968972	2630968972	II	Methanosarcinales	Methanosarcinales	Methanococcoides methylutens DSM 2657	Euryarchaeota	Methanomicrobia	Methanosarcinales	Methanosarcinaceae	Methanococcoides	Permanent Draft	1	1	0	0	2633987999 2633986338	2633987613	2633987611	2633987520	2633987610	2633987612	2633987521	2633987614	2633987616	2633987615	2633987519	2633987636	2633987226	2633987227	2633986971; 2633987906	2633987907	0	0	2633987414	2633987464	0	2633987517			2633986105	2633986864	0	0	0	0	0	0	2657618698	0
2639762999	2639762999	II	Methanosarcinales	Methanosarcinales	Methanococcoides methylutens MM1	Euryarchaeota	Methanomicrobia	Methanosarcinales	Methanosarcinaceae	Methanococcoides	Finished	1	1	0	0	2641587451 2641585351	2641587064	2641587062	2641586959	2641587061	2641587063	2641586960	2641587065	2641587066	2641587066	2641586958	2641587068	2641586445	2641586446	2641586161	0	0	0	2641586853	2641586902	0	2641586956	2641586431		2641585874	2641586575	2642594080	0	0	0	0	0	2659155489	2659154783
2657245173	2657245173	II	Methanosarcinales	Methanosarcinales	Methanococcoides sp. EBM-47	Euryarchaeota	Methanomicrobia	Methanosarcinales	Methanosarcinaceae	Methanococcoides	Permanent Draft	0	1	2658349559	2658349412	2658349558	2658349983	2658349981	2658350032	2658349980	2658349982	2658350031	2658349984	2658349985	2658349985	2658350033	2658349987	2658350444	2658350443	2658350665; 2658350812	0	0	0	2658349423	2658349702	0	0	2658350916	0	2658349934	0	0	2658928869	0	0	0	0	0	2664896459
2642422537	2642422537	II	Methanosarcinales	Methanosarcinales	Methanococcoides vulcani SLH 33	Euryarchaeota	Methanomicrobia	Methanosarcinales	Methanosarcinaceae	Methanococcoides	Permanent Draft	1	1	2642592119	2642592120	2642592816 2642592121	2642592526	2642592528	2642592612	2642592529	2642592527	2642592611	2642592525	2642592523	2642592524	2642592613	2642592489	2642593356	2642593357	2642592217; 2642593691	2642592216	0	0	2642592735	2642592672	0	2642592620	2642592496 2642592504 2642593347	0	2642594145	0	2642603824,2642603825	0	0	0	0	0	2659643572	2659643513
648028039	648028039	II	Methanosarcinales	Methanosarcinales	Methanohalobium evestigatum Z-7303, DSM 3721	Euryarchaeota	Methanomicrobia	Methanosarcinales	Methanosarcinaceae	Methanohalobium	Finished	1	0	648055948	0	648056806 648055947	648054911	648054909	648056769 648054989	648054908	648054910	648054988	648054912	648054914	648054913	0	0	648056629	648056630	648056504	0	0	0	0	648055546	0	648054992	648056733	0	0	0	0	0	0	0	0	0	0	0
2703719298	2703719298	II	Methanosarcinales	Methanosarcinales	Methanohalophilus euhalobius DSMZ 10369	Euryarchaeota	Methanomicrobia	Methanosarcinales	Methanosarcinaceae	Methanohalophilus	Permanent Draft	0	0	2706248207	2706248206	2706248146 2706248205	2706247572	2706247570	2706248851	2706247569	2706247571	2706248850	2706247573	2706247575	2706247574	2706248852	2706247576	2706247915	2706247914	2706248244; 2706248631; 2706249468	2706248243	0	0	2706248772	2706248804	0	2706248857	2706248372	0	2706248781	0	0	0	0	0	0	0	0	0
2754412526	2754412526	II	Methanosarcinales	Methanosarcinales	Methanohalophilus euhalobius WG1_MB	Euryarchaeota	Methanomicrobia	Methanosarcinales	Methanosarcinaceae	Methanohalophilus	Permanent Draft	0	1	2755340653	2755340652	2755340594 2755340651	2755341022	2755341020	2755339746	2755341019	2755341021	2755339745	2755341023	2755341025	2755341024	2755339747	2755341026	2755339308	2755339309	2755339538; 2755340318; 2755340687	2755340686	0	0	2755339656	2755339689	0	2755339751	0	0	2755339665	0	0	0	0	0	0	0	0	0
2703719067	2703719067	II	Methanosarcinales	Methanosarcinales	Methanohalophilus euhalobius WG-1MB	Euryarchaeota	Methanomicrobia	Methanosarcinales	Methanosarcinaceae	Methanohalophilus	Permanent Draft	0	1	2705563239	2705563240	2705563297 2705563241	2705563067	2705563069	2705563404	2705563070	2705563068	2705563405	2705563066	2705563064	2705563065	2705563403	2705563063	2705562499	2705562500	2705562724; 2705563206; 2705564326	2705563207	0	0	2705563491	2705563459	0	2705563399	2705563535	0	2705563482	0	0	0	0	0	0	0	0	0
2642422606	2642422606	II	Methanosarcinales	Methanosarcinales	Methanohalophilus halophilus Z-7982	Euryarchaeota	Methanomicrobia	Methanosarcinales	Methanosarcinaceae	Methanohalophilus	Permanent Draft	1	1	2642842570	2642842569	2642842635 2642842568	2642842338	2642842340	2642842758	2642842341	2642842339	2642842759	2642842337	2642842335	2642842336	2642842757	2642842334	2642841726	2642841727	2642841247; 2642841830; 2642842489	2642842490	0	0	2642842853	2642842820	0	2642842752	2642841356	0	2642842844	2642843157	2645883700,2645883705,2645885855,2645885856,2645885963	0	0	0	0	0	2660840659	0
646564550	646564550	II	Methanosarcinales	Methanosarcinales	Methanohalophilus mahii SLP, DSM 5219	Euryarchaeota	Methanomicrobia	Methanosarcinales	Methanosarcinaceae	Methanohalophilus	Finished	1	1	646707886	646707885	646706496 646707948 646707884	646707509	646707511	646706612	646707512	646707510	646706613	646707508	646707506	646707507	0	0	646707066	646707065	646706428; 646706962	646707807	0	0	0	646706662	0	646706606	0	0	646706686	646708062	0	0	0	0	0	0	0	646707138
2706794887	2706794887	II	Methanosarcinales	Methanosarcinales	Methanohalophilus portucalensis FDF-1	Euryarchaeota	Methanomicrobia	Methanosarcinales	Methanosarcinaceae	Methanohalophilus	Permanent Draft	1	1	2708421113	2708421112	2708421182 2708421111	2708421316	2708421314	2708420216	2708421313	2708421315	2708420215	2708421317	2708421319	2708421318	2708420217	2708421320	2708421709	2708421708	2708419803	0	0	0	2708420121	2708420158	0	2708420222	2708420532	0	2708420130	2708420066	0	0	0	0	0	0	0	0
2642422540	2642422540	II	Methanosarcinales	Methanosarcinales	Methanolobus profundi Mob M	Euryarchaeota	Methanomicrobia	Methanosarcinales	Methanosarcinaceae	Methanolobus	Permanent Draft	1	1	2642602937 2642603485	2642601677	2642602938 2642603486	2642601685	2642601683	2642601837	2642601682	2642601684	2642601836	2642601686	2642601688	2642601687	2642601838	2642601689	2642602142	2642602141	2642602492; 2642602986; 2642603940	2642603941	0	1	2642602013	2642604207	0	2642601841	2642602775	2642602525	2642603532	2642603502	0	0	0	0	0	0	0	2660730420
2519103099	2519103099	II	Methanosarcinales	Methanosarcinales	Methanolobus psychrophilus R15	Euryarchaeota	Methanomicrobia	Methanosarcinales	Methanosarcinaceae	Methanolobus	Finished	1	1	2519473343 2519472164	2519473777	2519473342 2519472165	2519473784	2519473782	2519474007 2519473829	2519473781	2519473783	2519474006	0	2519473788	2519473787	2519474008	2519473789	2519474166	2519474167	2519471468; 2519473296	2519474250	0	0	2519474482	2519472351	2519472321	0	2519472029	0	2519472198	2519471277	0	0	0	0	0	0	0	0
2515075008	2515075008	II	Methanosarcinales	Methanosarcinales	Methanolobus tindarius DSM 2278	Euryarchaeota	Methanomicrobia	Methanosarcinales	Methanosarcinaceae	Methanolobus	Permanent Draft	1	1	2515106505 2515107768	2515106082	2515106506 2515107769	2515106075	2515106077	2515105904	2515106078	2515106076	2515105905	2515302477	2515106072	2515106073	2515105903	2515106071	2515108019	2515108018	2515106315; 2515108335	0	0	1	2515105736	2515107532	0	2515105900	2515106329	2515108356	2515107819	0	0	2515324082	0	0	0	0	0	0
2642422561	2642422561	II	Methanosarcinales	Methanosarcinales	Methanolobus vulcani PL 12/M	Euryarchaeota	Methanomicrobia	Methanosarcinales	Methanosarcinaceae	Methanolobus	Permanent Draft	1	1	2642678330 2642677944	2642679308	2642678329 2642677943	2642679301	2642679303	2642679126	2642679304	2642679302	2642679127	2642679300	2642679298	2642679299	2642679125	2642679297	2642679530	2642679531	2642678285; 2642679735	0	0	1	2642680147	2642678633	2642678042	2642679122	2642678494		2642677893	0	0	0	0	0	0	0	2660730532	2660839389
2509601008	2509601008	II	Methanosarcinales	Methanosarcinales	Methanomethylovorans hollandica DSM 15978	Euryarchaeota	Methanomicrobia	Methanosarcinales	Methanosarcinaceae	Methanomethylovorans	Finished	1	1	2509662417	2509663030	2509662418	2509662473	2509662471	2509663512	2509662470	2509662472	2509663511	2509662474	2509662475	2509662475	2509663513	2509662477	2509663162	2509663161	2509662822; 2509663924	0	0	0	2509663210	2509663624	0	0	2509663776	0	2509663154	0	0	0	0	0	0	2509662167	0	2509662902
2728369318	2728369318	II	Methanosarcinales	Methanosarcinales	Methanomicrobia archaeon JdFR-19	Euryarchaeota	Methanomicrobia	unclassified	unclassified	unclassified	Permanent Draft	0	0	0	2730018050	2730018051	0	0	0	0	0	0	0	0	0	0	0	2730017844	2730017843	2730018384	0	0	0	0	0	2730018947	0	2730018631	0	0	0	0	0	0	0	0	0	0	0
2724679722	2724679722	II	Methanosarcinales	Methanosarcinales	Methanosaeta sp. Bin 1	Euryarchaeota	Methanomicrobia	Methanosarcinales	Methanotrichaceae	Methanothrix	Permanent Draft	0	0	2727898524	2727898523 2727898841	2727898561 2727898561 2727898413 2727898522 2727898521	2727897788	2727897612	2727897614	2727897613	2727897789	2727897614	2727897787	2727897279	2727897786	0	0	2727896796	2727896797	2727896677; 2727897880	0	0	0	0	0	0	2727896563	0	0	0	0	0	0	0	0	0	0	0	0
2811994911	2811994911	II	Methanosarcinales	Methanosarcinales	Methanosaeta sp. BinD4mb193	Euryarchaeota	Methanomicrobia	Methanosarcinales	Methanotrichaceae	Methanothrix	Permanent Draft	0	1	0	0	2812463634 2812463634	2812463518	2812462278	2812463375	2812463374 2812462277	2812463517 2812463514	2812463375	0	2812462865	2812464212	0	0	2812463509	2812463510	2812462386; 2812463936	0	0	0	0	0	0	2812463020	2812462595 2812464141 2812464142	0	2812467128	0	0	0	0	0	0	0	0	0
2770939522	2770939522	II	Methanosarcinales	Methanosarcinales	Methanosaeta sp. BinDG074mb30	Euryarchaeota	Methanomicrobia	Methanosarcinales	Methanotrichaceae	Methanothrix	Permanent Draft	0	1	2771647185 2771646925	2771646926	2771646927 2771647186 2771646928	2771645904	2771646798	2771646796	2771646797	2771645905	2771646796	2771645903	2771646325	2771645902	0	0	2771646219	2771646218	2771645380	0	0	0	0	0	0	2771645387	2771645528 2771645917	0	0	2771645702	0	0	0	0	0	0	0	0
2808606443	2808606443	II	Methanosarcinales	Methanosarcinales	Methanosaeta sp. BinDG74m8	Euryarchaeota	Methanomicrobia	Methanosarcinales	Methanotrichaceae	Methanothrix	Permanent Draft	0	0	2809208761	2809208762	2809208252 2809209271	2809208264	2809208859	2809207741	2809207742	2809208265	2809207741	0	2809208345	2809208262	0	0	2809207289; 2809209138	2809207290 2809209137	2809207275; 2809208074; 2809209152	0	0	0	0	0	0	2809207261	2809207599	0	0	0	0	0	0	0	0	0	0	0
2811994889	2811994889	II	Methanosarcinales	Methanosarcinales	Methanosaeta sp. BinDmb129	Euryarchaeota	Methanomicrobia	Methanosarcinales	Methanotrichaceae	Methanothrix	Permanent Draft	0	0	0	0	2812388778	2812388896	2812387533	2812387535	2812387534	2812388897	2812387535	0	2812388519	2812388894	0	0	2812388036	2812388037	2812388210; 2812388427	0	0	0	0	0	0	2812387498	2812387814 2812387815	0	0	2812397148	0	0	0	0	0	0	0	0
2811994936	2811994936	II	Methanosarcinales	Methanosarcinales	Methanosaeta sp. BinUASBm5	Euryarchaeota	Methanomicrobia	Methanosarcinales	Methanotrichaceae	Methanothrix	Permanent Draft	0	0	2812551540	2812551541 2812551420	2812551402 2812551086 2812551542 2812553341	2812552471	2812552785	2812552783	2812552784	2812552470	2812552783	2812552472	2812551687	2812552473	0	0	2812551249	2812551248	2812551738; 2812551913	0	0	0	0	0	0	2812553572	2812551190 2812551191	0	0	0	0	0	0	0	0	0	0	0
2770939633	2770939633	II	Methanosarcinales	Methanosarcinales	Methanosaeta sp. BinUmb48	Euryarchaeota	Methanomicrobia	Methanosarcinales	Methanotrichaceae	Methanothrix	Permanent Draft	0	1	2772088431	2772088432 2772088993	2772087739 2772087739 2772088769 2772088433	2772089091	2772089849	2772089847	2772089848	2772089090	2772089847	2772089092	2772088253	2772089093	0	0	2772089172	2772089171	2772088061; 2772089105	0	0	0	0	0	0	2772087967	2772089567 2772089568	0	0	0	2772169923	0	0	0	0	0	0	0
2502790017	2502790017	II	Methanosarcinales	Methanosarcinales	Methanosalsum zhilinae WeN5, DSM 4017	Euryarchaeota	Methanomicrobia	Methanosarcinales	Methanosarcinaceae	Methanosalsum	Finished	1	1	0	0	2502870655 2502870655	2502871502	2502871504	2502871362 2502870067	2502871505	2502871503	2502871363	2502871501	2502871499	2502871500	2502870700	2502871498	2502870680	2502870681	2502871064; 2502871874	0	0	0	2502870501	2502870609	0	0	0	0	2502870577	0	0	2505379040	0	0	0	0	0	2502870192
638154508	638154508	II	Methanosarcinales	Methanosarcinales	Methanosarcina acetivorans C2A	Euryarchaeota	Methanomicrobia	Methanosarcinales	Methanosarcinaceae	Methanosarcina	Finished	1	1	638178340	638178339	638179236 638178338	638175325	638175329	638177872	638175330	638175326	638177871	638175324	638175322	638175323	638179173 638177874	638175321	638175689; 638179307	638175690; 638179306	638175558; 638177542; 638178106	0	0	1	638176202	638178147	0	638174893	638179137	638175906 638175911	Q8TSV8.1	WP_048066164.1	WP_011021042.1	0	WP_011022857.1	0	WP_011022857.1	0	0	WP_157860417.1
2630968686	2630968686	II	Methanosarcinales	Methanosarcinales	Methanosarcina barkeri 227	Euryarchaeota	Methanomicrobia	Methanosarcinales	Methanosarcinaceae	Methanosarcina	Finished	0	1	0	0	2632830995 2632832009	2632830732	2632830734	2632830445	2632830735	2632830733	2632830446	2632830731	2632830729	2632830730	2632830444	2632830728	2632830281; 2632832195	2632830282 2632832194	2632829466; 2632829853; 2632831801	0	0	1	0	0	2632831143	2632831029	2632831361	2632831382 2632831388	2632831692	2632830517	2633011512,2633011518,2633011583,2633011584	0	0	0	0	0	0	0
2648501421	2648501421	II	Methanosarcinales	Methanosarcinales	Methanosarcina barkeri 3	Euryarchaeota	Methanomicrobia	Methanosarcinales	Methanosarcinaceae	Methanosarcina	Finished	0	1	2649849469 2649849471	2649849470	2649849745 2649850714 2649849472	2649849485	2649849487	2649849150	2649849488	2648886400	2649849151	2649849484	2649849482	2649849483	2649849149	2649849481	2649848995; 2649850903	2649848996 2649850902	2649847342; 2649848216; 2649849186	0	0	1	0	0	2649849895	2649849773	2649850094	2649850108 2649850101	2649849361	0	2651207277,2651207404,2651207410	2651205485	0	0	0	0	0	0
2634166439	2634166439	II	Methanosarcinales	Methanosarcinales	Methanosarcina barkeri CM1	Euryarchaeota	Methanomicrobia	Methanosarcinales	Methanosarcinaceae	Methanosarcina	Finished	0	1	0	0	2635680296 2635680296 2635681150	2635679995	2635679993	2635679744	2635679992	2635679994	2635679745	2635679996	2635679998	2635679997	2635679743	2635679999	2635680603; 2635681325	2635680604 2635681324	2635678493 2635678887 2635680950	0	0	1	0	0	0	2635680332	2635679426	2635679450 2635679456	2635680845	2635679812	2637278873,2637278874,2637279233,2637279238	0	0	0	0	0	0	0
637000162	637000162	II	Methanosarcinales	Methanosarcinales	Methanosarcina barkeri Fusaro, DSM 804	Euryarchaeota	Methanomicrobia	Methanosarcinales	Methanosarcinaceae	Methanosarcina	Finished	0	0	637700338	637700339	637699482 637700340	637700350	637700352	637700674	637700353	637700351	637700673	637700349	637700347	637700348	637700675	637701086 637700000	637699970; 637702288	637699969; 637702287	637701292; 637702040	0	0	1	0	0	637699831 637699830	637699718	637700716	637700727 637700721	0	0	0	0	0	0	0	0	0	0
2684622504	2684622504	II	Methanosarcinales	Methanosarcinales	Methanosarcina barkeri JCM 10043	Euryarchaeota	Methanomicrobia	Methanosarcinales	Methanosarcinaceae	Methanosarcina	Permanent Draft	1	1	0	0	2684640427 2684639643 2684640428 2684640429 2684639645	2684643835 2684643834	2684643832 2684643831	2684642318	2684643830	2684643833	2684642315	2684643836	2684643838	2684643837	2684643839	2684643839	2684640598	2684642751	2684644695	0	0	1	0	0	2684640914	2684640480	2684640878	2684640844,,,	2684640270	2684642100,2684642101	0	0	0	0	0	0	0	0
2630968729	2630968729	II	Methanosarcinales	Methanosarcinales	Methanosarcina barkeri MS	Euryarchaeota	Methanomicrobia	Methanosarcinales	Methanosarcinaceae	Methanosarcina	Finished	0	1	0	0	2633008872 2633012156	2633009133	2633009131	2633009417	2633009130	2633009132	2633009416	2633009134	2633009136	2633009135	2633009418	2633009137	2633009608; 2633012349	2633009607; 2633012348	2633010060; 2633010454; 2633011944	0	0	1	0	0	2633008723	2633008840	2633011490	2633011512 2633011518	2633011840	2633009349	2633311503,2633311844,2633313207	0	0	0	0	0	0	0
2630968669	2630968669	II	Methanosarcinales	Methanosarcinales	Methanosarcina barkeri Wiesmoor	Euryarchaeota	Methanomicrobia	Methanosarcinales	Methanosarcinaceae	Methanosarcina	Finished	0	1	2632756946	2632756945	2632753761 2632756944	2632756934	2632756932	2632756576	2632756931	2632756933	2632756577	2632756935	2632756937	2632756936	2632756574	2632756938	2632754726; 2632757351	2632754727; 2632757352	2632755009; 2632755890; 2632756641	0	0	1	0	0	2632753381 2632753382	2632753510	2632756530	2632756518 2632756524	2632756788	0	2632831382,2632831388,2632831439,2632831440	0	0	0	0	0	0	0
2651869834	2651869834	II	Methanosarcinales	Methanosarcinales	Methanosarcina flavescens E03.2	Euryarchaeota	Methanomicrobia	Methanosarcinales	Methanosarcinaceae	Methanosarcina	Permanent Draft	0	1	0	0	2653036991 2653038590	2653036386	2653036388	2653037174	2653036389	2652128862	2653037173	2653036385	2653036383	2653036384	2653037175	2653036382	2653036180; 2653038451	2653036179; 2653038450	2653036656; 2653038833	0	0	0	0	0	2653038388	0	2653038188	2653038199 2653038194	2653037985	0	2653162341,2653162346,2653164466,2653164467,2653164574	0	0	0	0	0	0	0
2627854269	2627854269	II	Methanosarcinales	Methanosarcinales	Methanosarcina horonobensis HB-1	Euryarchaeota	Methanomicrobia	Methanosarcinales	Methanosarcinaceae	Methanosarcina	Finished	1	1	2630863163	2630863164	2630864437 2630860531 2630863165	2630864147	2630864145	2630861406	2630864144	2630864146	2630861407	2630864148	2630864150	2630864149	2630861405	2630864151	2630860434; 2630863765	2630860435; 2630863764	2630862292; 2630862869; 2630863882	0	0	1	2630863338	2630861641	2630860185 2630860186	0	2630860586	2.63086e+19	2630864022	2630861864,2630862555	0	0	2645884085	0	0	0	2651205485	0
2684622506	2684622506	II	Methanosarcinales	Methanosarcinales	Methanosarcina horonobensis JCM 15518	Euryarchaeota	Methanomicrobia	Methanosarcinales	Methanosarcinaceae	Methanosarcina	Permanent Draft	1	1	2684651460	2684651459	2684652144 2684651458 2684652147 2684651455 2684651457 2684649011 2684651456	2684652786 2684652787	2684652789	2684651020 2684651021 2684651019	2684652790 2684652791	2684652788	2684651018	2684652785	2684652783	2684652784	2684652903	2684652782	2684652941; 2684652942	2684652943; 2684653040	2684653370; 2684654191	0	0	1	2684652407 2684652406	2684655693	2684654027 2684654028	0	0	2684655081 2684655074 2684655075	2684649994	2684652502,2684655761,2684655762	0	0	0	0	0	0	0	0
2630968805	2630968805	II	Methanosarcinales	Methanosarcinales	Methanosarcina lacustris Z-7289	Euryarchaeota	Methanomicrobia	Methanosarcinales	Methanosarcinaceae	Methanosarcina	Finished	1	1	0	0	2633313871	2633311089	2633311091	2633312170	2633311092	2633311090	2633312169	2633311088	2633311086	2633311087	2633312171	2633311085	2633313479; 2633313978	2633313480; 2633313979	2633313665	0	0	0	2633311643	2633312496	0	0	2633313820	2633311844 2633311503 2633311499	2633311212	0	2633686294,2633686300,2633686421	2633684258	0	0	0	0	0	2633314116
2667527934	2667527934	II	Methanosarcinales	Methanosarcinales	Methanosarcina mazei 1.F.A.1A.3	Euryarchaeota	Methanomicrobia	Methanosarcinales	Methanosarcinaceae	Methanosarcina	Permanent Draft	1	1	2670082626	2670082627	2670082498 2670082628	2670084476	2670084478	2670084584	2670084479	2670084477	2670084583	2670084475	2670082603 2670084473	2670082604 2670084474	2670084585	2670082602 2670084472	2670082256; 2670083358	2670082257; 2670083357	2670082826; 2670085366	0	0	0	2670084373	2670085409	2670083276	0	2670082544	2670083033,2670083039,2670083045,	2670083521	0	0	2670094921	0	0	0	0	2682927197	2682928581
2681813113	2681813113	II	Methanosarcinales	Methanosarcinales	Methanosarcina mazei 1.F.A.2.8	Euryarchaeota	Methanomicrobia	Methanosarcinales	Methanosarcinaceae	Methanosarcina	Permanent Draft	1	1	2682923419	2682923418	2682922446 2682923417	2682925693	2682925695	2682925196	2682925696	2682925694	2682925195	2682925692	2682925690	2682925691	2682925197	2682925689	2682923530; 2682925757	2682923529; 2682925756	2682922708; 2682923800	0	0	0	2682923149	2682924912	2682923604	0	2682922492	2682922791,2682922797,2682923757,	2682924790	0	0	2682927197	0	0	0	0	2682977713	2682976554
2681813114	2681813114	II	Methanosarcinales	Methanosarcinales	Methanosarcina mazei 1.F.M.0.5	Euryarchaeota	Methanomicrobia	Methanosarcinales	Methanosarcinaceae	Methanosarcina	Permanent Draft	1	1	2682928189	2682928188	2682926988 2682928187	2682926022	2682926024	2682927383	2682926025	2682926023	2682927382	2682926021	2682926019	2682926020	2682927384	2682926018	2682926672; 2682929107	2682926671; 2682929108	2682926472; 2682928845	0	0	0	2682927670	2682929364	2682928756	0	2682926812	2682928501,2682928921,2682928927,	2682928103	0	0	2682932472	0	0	0	0	2682982532	2682980470
2681813115	2681813115	II	Methanosarcinales	Methanosarcinales	Methanosarcina mazei 1.H.A.0.1	Euryarchaeota	Methanomicrobia	Methanosarcinales	Methanosarcinaceae	Methanosarcina	Permanent Draft	1	1	2682932734	2682932735	2682929906 2682932736	2682929561	2682929559	2682931912	2682929558	2682929560	2682931911	2682929562	2682929564	2682929563	2682931913	2682929565	2682931484; 2682932849	2682931485; 2682932848	2682930232; 2682932432	0	0	0	2682930806	2682930274	2682932089	0	2682929952	2682930096,2682930846,2682932661,	2682930608	0	0	2682934162	0	0	0	0	2682985092	2682984513
2663762606	2663762606	II	Methanosarcinales	Methanosarcinales	Methanosarcina mazei 1.H.A.1A.3	Euryarchaeota	Methanomicrobia	Methanosarcinales	Methanosarcinaceae	Methanosarcina	Permanent Draft	1	1	2663791576	2663791575	2663788909 2663791574	2663791283	2663791285	2663791019	2663791286	2663791284	2663791018	2663791282	2663791280	2663791281	2663791020	2663791279	2663789944; 2663791994	2663789943; 2663791995	2663789225; 2663790533	0	0	0	2663790945	2663791361	2663790361	0	2663788977	2663790239,2663791668,2663791674,	2663790202	0	0	2663959208	0	0	0	0	2670309893	2670413762
2681813116	2681813116	II	Methanosarcinales	Methanosarcinales	Methanosarcina mazei 1.H.A.1A.4	Euryarchaeota	Methanomicrobia	Methanosarcinales	Methanosarcinaceae	Methanosarcina	Permanent Draft	1	1	2682935624	2682935623	2682933555 2682935622	2682935439	2682935441	2682936123	2682935442	2682935440	2682936122	2682935438	2682933303 2682936412	2682935437	2682936124	2682933302 2682936413	2682933063; 2682933460	2682933064; 2682933459	2682934385; 2682934596;	0	0	0	2682934787	2682934427	2682935853	0	2682933601	2682933189,2682933195,2682934458,	2682936206	0	0	2682939676	0	0	0	0	2682988432	2682988800
2667527937	2667527937	II	Methanosarcinales	Methanosarcinales	Methanosarcina mazei 1.H.A.1A.6	Euryarchaeota	Methanomicrobia	Methanosarcinales	Methanosarcinaceae	Methanosarcina	Permanent Draft	1	1	2670093654	2670093653	2670096738 2670093652	2670095865	2670095867	2670095847	2670095868	2670095866	2670095846	2670095864	2670095862	2670095863	2670095848	2670095861	2670093388; 2670094789	2670093387; 2670094790	2670094893; 2670095564	0	0	0	2670094742	2670095607	2670094541	0	2670096784	2670094675,2670095538,2670096681,	2670095155	0	0	2670177295	0	0	0	0	2682932472	2682932686
2681813117	2681813117	II	Methanosarcinales	Methanosarcinales	Methanosarcina mazei 1.H.A.2.1	Euryarchaeota	Methanomicrobia	Methanosarcinales	Methanosarcinaceae	Methanosarcina	Permanent Draft	1	1	2682938340	2682938341	2682937197 2682938342	2682937737	2682937735	2682937620	2682937734	2682937736	2682937619	2682937738	2682938240	2682937739	2682937621	2682937741 2682938239	2682936556; 2682936971	2682936557; 2682936972	2682937785; 2682938070	0	0	0	2682939712	2682939297	2682939435	0	2682938030	2682938428,2682939499,,	2682937070	0	2682941885	2682940316	0	0	0	0	2690697047	2684655496
2667528016	2667528016	II	Methanosarcinales	Methanosarcinales	Methanosarcina mazei 1.H.A.2.3	Euryarchaeota	Methanomicrobia	Methanosarcinales	Methanosarcinaceae	Methanosarcina	Permanent Draft	1	1	2670445395	2670445394	2670445629 2670445393	2670444711	2670444713	2670446907	2670444714	2670444712	2670446906	2670444710	2670444708	2670444709	2670446908	2670444707	2670444672; 2670445330	2670444673; 2670445331	2670446120; 2670447441	0	0	0	2670445755	2670446163	2670445282	0	2670445583	2670445829,2670445835,2670447899,	2670444589	0	0	2670593919	0	0	0	0	2682943546	2682943983
2681813118	2681813118	II	Methanosarcinales	Methanosarcinales	Methanosarcina mazei 1.H.A.2.6	Euryarchaeota	Methanomicrobia	Methanosarcinales	Methanosarcinaceae	Methanosarcina	Permanent Draft	1	1	2682940133	2682940134	2682940872 2682940135	2682942978	2682942980	2682941127	2682942981	2682942979	2682941126	2682942977	2682942975	2682942976	2682941128	2682942974	2682941270; 2682942366	2682941271; 2682942365	2682942109; 2682942259	0	0	0	2682941971	2682942067	2682940467	0	2682940716	2682942688,2682942694,2682942724,	2682940610	0	0	2682943546	0	0	0	0	0	2690699307
2681813119	2681813119	II	Methanosarcinales	Methanosarcinales	Methanosarcina mazei 1.H.A.2.7	Euryarchaeota	Methanomicrobia	Methanosarcinales	Methanosarcinaceae	Methanosarcina	Permanent Draft	1	1	2682945038	2682945037	2682946345 2682945036	2682944551	2682944553	2682944874	2682944554	2682944552	2682944873	2682944550	2682944548	2682944549	2682944875	2682944547	2682943780; 2682945089	2682943781; 2682945090	2682945200; 2682946696	0	0	0	2682945946	2682946738	2682944101	0	2682946299	2682946056,2682946062,2682947097,	2682945798	0	2682948926	2682949967	2709146926	0	0	0	2709133222	0
2660238431	2660238431	II	Methanosarcinales	Methanosarcinales	Methanosarcina mazei 1.H.A.2.8	Euryarchaeota	Methanomicrobia	Methanosarcinales	Methanosarcinaceae	Methanosarcina	Permanent Draft	1	1	2662367828	2662367827	2662367973 2662367826	2662368832	2662368830	2662370038	2662368829	2662368831	2662370037	2662368833	2662368835	2662368834	2662370039	2662368836	2662368386; 2662368940	2662368385; 2662368941	2662367629; 2662368159	0	0	0	2662370169	2662369780	2662367373	0	2662367927	2662367472,2662367564,2662370283,	2662367426	0	2662528594	2662529105	0	0	0	0	2670094921	2670084856
2681813120	2681813120	II	Methanosarcinales	Methanosarcinales	Methanosarcina mazei 1.H.M.0.1	Euryarchaeota	Methanomicrobia	Methanosarcinales	Methanosarcinaceae	Methanosarcina	Permanent Draft	1	1	2682948688	2682948687	2682947246 2682948686	2682950535	2682950537	2682947513	2682950538	2682950536	2682947512	2682950534	2682950532	2682950533	2682947514	2682950531	2682947734; 2682948341	2682947735; 2682948342	2682949551; 2682950442	0	0	0	2682947610	2682950485	2682947448	0	2682948713	2682949071,2682949077,2682949093,	2682947267	0	0	2682953948	2709148099	0	0	0	2709147303	0
2671180346	2671180346	II	Methanosarcinales	Methanosarcinales	Methanosarcina mazei 1.H.M.1A.1	Euryarchaeota	Methanomicrobia	Methanosarcinales	Methanosarcinaceae	Methanosarcina	Permanent Draft	1	1	2672400044	2672400045	2672399264 2672400046	2672400311	2672400313	2672398497	2672400314	2672400312	2672398496	2672400310	2672400308	2672400309	2672398498	2672400307	2672398059; 2672398261	2672398058; 2672398262	2672398381; 2672398871	0	0	0	2672398521	2672398423	2672400386	0	2672399218	2672399573,2672399579,2672400562,	2672398653	0	2674133921	2674133222	0	0	0	0	2682964602	2682963213
2667527687	2667527687	II	Methanosarcinales	Methanosarcinales	Methanosarcina mazei 1.H.M.2.1	Euryarchaeota	Methanomicrobia	Methanosarcinales	Methanosarcinaceae	Methanosarcina	Permanent Draft	1	1	2669065857	2669065858	2669063265 2669065859	2669063999	2669063997	2669064121	2669063996	2669063998	2669064120	2669064000	2669064002	2669064001	2669064122	2669064003	2669063551; 2669065361	2669063550; 2669065360	2669063206; 2669063685; 2669064054	0	0	0	2669065906	2669064259	2669064668	0	2669063652	2669064363,2669064671,2669064677,	2669064341	0	2669350804	2669349256	0	0	0	0	0	2682786962
2657244981	2657244981	II	Methanosarcinales	Methanosarcinales	Methanosarcina mazei 1.H.M.2.2	Euryarchaeota	Methanomicrobia	Methanosarcinales	Methanosarcinaceae	Methanosarcina	Permanent Draft	1	1	2657621119	2657621118	2657621117	2657618943	2657618941	2657619172	2657618940	2657618942	2657619171	2657618944	2657618946	2657618945	2657619173	2657618947	2657619027; 2657619078	2657619026; 2657619079	2657619540; 2657620841	0	0	0	2657620230	2657619582	2657618145	0	2657618009	2657620133,2657620139,2657620342,	2657618973	0	0	2657912208	0	0	0	0	2664793170	2664791771
2681813121	2681813121	II	Methanosarcinales	Methanosarcinales	Methanosarcina mazei 1.H.M.2.3	Euryarchaeota	Methanomicrobia	Methanosarcinales	Methanosarcinaceae	Methanosarcina	Permanent Draft	1	1	2682952014	2682952013	2682951699 2682952012	2682952172	2682952174	2682950998	2682952175	2682952173	2682950997	2682952171	2682952169	2682952170	2682950999	2682952168	2682952046; 2682953580	2682952045; 2682953581	2682953297; 2682953994	0	0	0	2682952805	2682954132	2682953790	0	2682951745	2682950872,2682951507,2682951513,	2682952516	0	2682957347	2682955371	2730783486	0	0	0	0	0
2660238247	2660238247	II	Methanosarcinales	Methanosarcinales	Methanosarcina mazei 1.H.M.2.4	Euryarchaeota	Methanomicrobia	Methanosarcinales	Methanosarcinaceae	Methanosarcina	Permanent Draft	1	1	2661606581	2661606580	2661607201 2661606579	2661607005	2661607007	2661605639	2661607008	2661607006	2661605638	2661607004	2661607002	2661607003	2661605640	2661607001	2661606103; 2661607963	2661606104; 2661607964	2661606803; 2661607445	0	0	0	2661607273	2661607902	2661608534	0	2661607353	2661606415,2661606421,2661606434,	2661608420	0	0	0	0	0	0	0	2670084524	2669350271
2681813122	2681813122	II	Methanosarcinales	Methanosarcinales	Methanosarcina mazei 1.H.T.2.1	Euryarchaeota	Methanomicrobia	Methanosarcinales	Methanosarcinaceae	Methanosarcina	Permanent Draft	1	1	2682955072	2682955071	2682956476 2682955070	2682954510	2682954508	2682954438	2682954507	2682954509	2682954437	2682954511	2682954513	2682954512	2682954439	2682954514	2682956401; 2682956452	2682956400; 2682956453	2682956752; 2682957551	0	0	0	2682955473	2682956795	2682957600	0	2682956522	2682954364,2682954898,2682954904,	2682954540	0	0	2682959992	0	0	0	0	0	2730787964
2657245426	2657245426	II	Methanosarcinales	Methanosarcinales	Methanosarcina mazei 1.H.T.2.3	Euryarchaeota	Methanomicrobia	Methanosarcinales	Methanosarcinaceae	Methanosarcina	Permanent Draft	1	1	2658931337	2658931336	2658929821 2658931335	2658931449	2658931447	2658931080	2658931446	2658931448	2658931079	2658931450	2658931452	2658931451	2658931081	2658931453	2658930933; 2658932174	2658930934; 2658932173	2658929093; 2658929903	0	0	0	2658930589	2658929945	2658929230	0	2658929867	2658931781,2658931787,2658932297,	2658931479	0	2659090216	2659092417	0	0	0	0	2664954855	2664955595
2663762924	2663762924	II	Methanosarcinales	Methanosarcinales	Methanosarcina mazei 1.H.T.2.5	Euryarchaeota	Methanomicrobia	Methanosarcinales	Methanosarcinaceae	Methanosarcina	Permanent Draft	1	1	2664955901	2664955900	2664956359 2664955899	2664953879	2664953881	2664955287	2664953882	2664953880	2664955286	2664953878	2664953876	2664953877	2664955288	2664953875	2664954263; 2664956817	2664954262; 2664956818	2664953846; 2664955075	0	0	0	2664956893	2664955118	2664954601	0	2664956405	2664956185,2664956191,2664957203,	2664955476	0	0	2666972441	0	0	0	0	2670811395	2670889314
2660238643	2660238643	II	Methanosarcinales	Methanosarcinales	Methanosarcina mazei 2.F.A.2.3	Euryarchaeota	Methanomicrobia	Methanosarcinales	Methanosarcinaceae	Methanosarcina	Permanent Draft	1	1	2663209341	2663209342	2663208692 2663209343	2663210570	2663210572	2663208204	2663210573	2663210571	2663208205	2663210569	2663210567	2663210568	2663208203	2663210566	2663208467; 2663209587	2663208466; 2663209588	2663209897; 2663210498	0	0	0	2663208866	2663209336	2663207116	0	2663208646	2663207894,2663207900,2663209029,	2663207980	0	0	2663791723	0	0	0	0	0	2670178281
2657245055	2657245055	II	Methanosarcinales	Methanosarcinales	Methanosarcina mazei 2.F.A.2.4	Euryarchaeota	Methanomicrobia	Methanosarcinales	Methanosarcinaceae	Methanosarcina	Permanent Draft	1	1	2657910679	2657910680	2657911428 2657910681	2657910980	2657910978	2657911778	2657910977	2657910979	2657911777	2657910981	2657910983	2657910982	2657911779	2657910984	2657911211; 2657912135	2657911210; 2657912134	2657909214; 2657909274; 2657909840	0	0	0	2657910406	2657909170	2657910350	0	2657911487	2657909461,2657911192,2657911198,	2657911966	0	0	0	0	0	0	0	2664894026	0
2681813123	2681813123	II	Methanosarcinales	Methanosarcinales	Methanosarcina mazei 2.F.T.0.2	Euryarchaeota	Methanomicrobia	Methanosarcinales	Methanosarcinaceae	Methanosarcina	Permanent Draft	1	1	2682958930	2682958929	2682960454 2682958928	2682958601	2682958603	2682961317	2682958604	2682958602	2682961318	2682958600	2682958598	2682958599	2682961316	2682958597	2682957838; 2682960110	2682957839; 2682960111	2682958264; 2682959415	0	0	0	2682958448	2682958307	2682959353	0	2682960500	2682959933,2682960143,2682960149,	2682959858	0	0	2682964602	2812396596	0	0	0	0	0
2681813124	2681813124	II	Methanosarcinales	Methanosarcinales	Methanosarcina mazei 2.F.T.2.6	Euryarchaeota	Methanomicrobia	Methanosarcinales	Methanosarcinaceae	Methanosarcina	Permanent Draft	1	1	2682963126	2682963127	2682963636 2682963128	2682963552	2682963554	2682962984	2682963555	2682963553	2682962983	2682963551	2682963549	2682963550	2682962985	2682963548	2682962026; 2682962027	2682962027; 2682962651	2682961742; 2682963474	0	0	0	2682964912	2682963193	2682963392	0	2682963825	2682963104,2682963619,,	2682962405	0	0	2682967857	0	0	0	0	0	0
2667528052	2667528052	II	Methanosarcinales	Methanosarcinales	Methanosarcina mazei 3.F.A.1A.1	Euryarchaeota	Methanomicrobia	Methanosarcinales	Methanosarcinaceae	Methanosarcina	Permanent Draft	1	1	2670593100	2670593099	2670594547 2670593098	2670592215	2670592213	2670593770	2670592212	2670592214	2670593769	2670592216	2670592218	2670592217	2670593771	2670592219	2670594328; 2670594810	2670594329; 2670594811	2670591934; 2670592394	0	0	0	2670592054	2670595087	2670593524	0	2670594501	2670592176,2670592182,2670593756,	2670595272	0	2670810234,2670811491	2670811395	0	0	0	0	2682949967	2682948644
2681813125	2681813125	II	Methanosarcinales	Methanosarcinales	Methanosarcina mazei 3.F.A.1A.3	Euryarchaeota	Methanomicrobia	Methanosarcinales	Methanosarcinaceae	Methanosarcina	Permanent Draft	1	1	2682968497	2682968496	2682965321 2682968495	2682966379	2682966381	2682967975	2682966382	2682966380	2682967974	2682966378	2682966376	2682966377	2682967976	2682966375	2682965830; 2682968105	2682965829; 2682968106	2682966761; 2682967507	0	0	0	2682966477	2682966805	2682967290	0	2682967448	2682965585,2682966087,2682966093,	2682968244	0	0	2682969421	0	0	0	0	0	0
2671180237	2671180237	II	Methanosarcinales	Methanosarcinales	Methanosarcina mazei 3.F.A.1B.1	Euryarchaeota	Methanomicrobia	Methanosarcinales	Methanosarcinaceae	Methanosarcina	Permanent Draft	1	1	2671947989	2671947988	2671948197 2671947987	2671948457	2671948459	2671948935	2671948460	2671948458	2671948934	2671948456	2671948454	2671948455	2671948936	2671948453	2671947253; 2671950481	2671947254; 2671950482	2671949366	0	0	0	2671949522	2671947788	2671949998	0	2671948243	2671948587,2671948593,2671950650,	2671949020	0	0	2672400213	0	0	0	0	2682959992	2682960638
2671180774	2671180774	II	Methanosarcinales	Methanosarcinales	Methanosarcina mazei 3.F.A.2.12	Euryarchaeota	Methanomicrobia	Methanosarcinales	Methanosarcinaceae	Methanosarcina	Permanent Draft	1	1	2674130839	2674130838	2674133673 2674130837	2674133574	2674133576	2674132342	2674133577	2674133575	2674132341	2674133573	2674133571	2674133572	2674132343	2674133570	2674130693; 2674131020	2674130694; 2674131019	2674131124; 2674133250	0	0	0	2674132795	2674133076	2674134162	0	2674133520	2674131520,2674133915,,	2674131958	0	0	0	0	0	0	0	2682967857	2682968505
2660238475	2660238475	II	Methanosarcinales	Methanosarcinales	Methanosarcina mazei 3.F.A.2.5	Euryarchaeota	Methanomicrobia	Methanosarcinales	Methanosarcinaceae	Methanosarcina	Permanent Draft	1	1	2662528500	2662528499	2662529564 2662528498	2662529788	2662529790	2662529182	2662529791	2662529789	2662529181	2662529787	2662529785	2662529786	2662529183	2662529784	2662531034; 2662531774;	2662531033; 2662531775	2662529224; 2662529268	0	0	0	2662528853	2662528423	2662528507	0	2662531131	2662530472,2662530478,,	2662531433	0	0	2663208077	0	0	0	0	2662529105	2670095328
2681813126	2681813126	II	Methanosarcinales	Methanosarcinales	Methanosarcina mazei 3.F.A.2.6	Euryarchaeota	Methanomicrobia	Methanosarcinales	Methanosarcinaceae	Methanosarcina	Permanent Draft	1	1	2682971762	2682971761	2682968709 2682971760	2682968552	2682968554	2682970960	2682968555	2682968553	2682970959	2682968551	2682968549	2682968550	2682970961	2682968548	2682969744; 2682971038	2682969743; 2682971037	2682968720; 2682971626	0	0	0	2682969574	2682971685	2682969811	0	2682971120	2682969190,2682969196,2682969447,	2682970724	0	0	2682972839	0	0	0	0	2682969421	2682969625
2660238026	2660238026	II	Methanosarcinales	Methanosarcinales	Methanosarcina mazei 3.F.T.1A.1	Euryarchaeota	Methanomicrobia	Methanosarcinales	Methanosarcinaceae	Methanosarcina	Permanent Draft	1	1	2660731321	2660731322	2660732569 2660731323	2660731650	2660731652	2660731490	2660731653	2660731651	2660731491	2660731649	2660731647	2660731648	2660731489	2660731646	2660729795; 2660729880	2660729796; 2660729879	2660730595; 2660731890	0	0	0	2660732858	2660730712	2660731209	0	2660732615	2660730510,2660731792,2660731798,	2660729742	0	0	2660840659	0	0	0	0	2668814031	2668815471
2663763426	2663763426	II	Methanosarcinales	Methanosarcinales	Methanosarcina mazei 3.F.T.1A.2	Euryarchaeota	Methanomicrobia	Methanosarcinales	Methanosarcinaceae	Methanosarcina	Permanent Draft	1	1	2666972374	2666972373	2666972153 2666972372	2666970748	2666970746	2666969100	2666970745	2666970747	2666969101	2666970749	2666970751	2666970750	2666969099	2666970752	2666970216; 2666971562	2666970217; 2666971561	2666970398; 2666971499	0	0	0	2666971891	2666970442	2666972220	0	2666972107	2666971741,2666971747,2666971824,	2666972335	0	2667218716	2667218724	0	0	0	0	2670889611	2671947503
2681813127	2681813127	II	Methanosarcinales	Methanosarcinales	Methanosarcina mazei 3.F.T.1A.4	Euryarchaeota	Methanomicrobia	Methanosarcinales	Methanosarcinaceae	Methanosarcina	Permanent Draft	1	1	2682975083	2682975082	2682972628 2682975081	2682972745	2682972743	2682975343	2682972742	2682972744	2682975344	2682972746	2682972748	2682972747	2682975342	2682972749	2682972156; 2682972689	2682972157; 2682972688	2682974587; 2682974914	0	0	0	2682975543	2682974958	2682973038	0	2682972582	2682972893,2682972899,2682975673,	2682972091	0	0	2682977713	0	0	0	0	0	0
2663762907	2663762907	II	Methanosarcinales	Methanosarcinales	Methanosarcina mazei 3.F.T.2.1	Euryarchaeota	Methanomicrobia	Methanosarcinales	Methanosarcinaceae	Methanosarcina	Permanent Draft	1	1	2664896338	2664896337	2664894440 2664896336	2664893489	2664893487	2664894075	2664893486	2664893488	2664894074	2664893490	2664893492 2664896568	2664893491	2664894076	2664893493 2664896567	2664893117; 2664895684	2664893118; 2664895685	2664895729; 2664896018	0	0	0	2664895412	2664896062	2664896485	0	2664894394	2664894989,2664894995,2664895122,	2664893605	0	0	2664954855	0	0	0	0	2670593919	2670808759
2681813128	2681813128	II	Methanosarcinales	Methanosarcinales	Methanosarcina mazei 3.H.A.1A.1	Euryarchaeota	Methanomicrobia	Methanosarcinales	Methanosarcinaceae	Methanosarcina	Permanent Draft	1	1	2682978917	2682978916	2682977251 2682977383 2682978915	2682979107	2682979105	2682978833	2682979104	2682979106	2682978832	2682979108	2682979110	2682979109	2682978834	2682979111	2682977106; 2682977931	2682977107; 2682977932	2682978604; 2682979334	0	0	0	2682977737	2682977240	2682978639	0	2682976645	2682976234,2682976928,2682976934,	2682976926	0	2682982211	2682982532	0	0	0	0	0	0
2667528009	2667528009	II	Methanosarcinales	Methanosarcinales	Methanosarcina mazei 3.H.A.1A.2	Euryarchaeota	Methanomicrobia	Methanosarcinales	Methanosarcinaceae	Methanosarcina	Permanent Draft	1	1	2670414961	2670414960	2670413130 2670414959	2670413073	2670413075	2670413372	2670413076	2670413074	2670413373	2670413072	2670413070	2670413071	2670413371	2670413069	2670415146; 2670415201	2670415145; 2670415202	2670413208; 2670415932	0	0	0	2670415117	2670415889	2670414413	0	2670414742	2670414882,2670415794,2670415800,	2670416480	0	0	2670447126	0	0	0	0	2682940316	2682941632
2667527984	2667527984	II	Methanosarcinales	Methanosarcinales	Methanosarcina mazei 3.H.A.2.1	Euryarchaeota	Methanomicrobia	Methanosarcinales	Methanosarcinaceae	Methanosarcina	Permanent Draft	1	1	2670309400	2670309399	2670307810 2670309398	2670310437	2670310439	2670308666	2670310440	2670310438	2670308665	2670310436	2670310434	2670310435	2670308667	2670310433	2670309813; 2670310005	2670309812; 2670310004	2670307618; 2670309802	0	0	0	2670307702	2670307576	2670309355	0	2670307764	2670308254,2670308260,2670310838,	2670310203	0	0	2670415537	0	0	0	0	2682939676	2682939216
2663762882	2663762882	II	Methanosarcinales	Methanosarcinales	Methanosarcina mazei 3.H.A.2.4	Euryarchaeota	Methanomicrobia	Methanosarcinales	Methanosarcinaceae	Methanosarcina	Permanent Draft	1	1	2664790850	2664790849	2664790403 2664790848	2664793047	2664793049	2664791231	2664793050	2664793048	2664791232	2664793046	2664793044	2664793045	2664791230	2664793043	2664791063; 2664792519	2664791064; 2664792520	2664791845; 2664792615	0	0	0	2664790259	2664793278	2664791505	0	2664790357	2664792101,2664793772,2664793778,	2664792861	0	0	2664894026	0	0	0	0	2670447126	2670593683
2663762650	2663762650	II	Methanosarcinales	Methanosarcinales	Methanosarcina mazei 3.H.A.2.5	Euryarchaeota	Methanomicrobia	Methanosarcinales	Methanosarcinaceae	Methanosarcina	Permanent Draft	1	1	2663956406	2663956407	2663959309 2663956408	2663956936	2663956938	2663957980	2663956939	2663956937	2663957981	2663956935	2663956933	2663956934	2663957979	2663956932	2663957796; 2663958076	2663957797; 2663958077	2663956369; 2663959336	0	0	0	2663957345	2663958204	2663956599	0	2663959124	2663956766,2663957219,2663957225,	2663958676	0	0	2664793170	0	0	0	0	2670415537	2670445039
2681813129	2681813129	II	Methanosarcinales	Methanosarcinales	Methanosarcina mazei 3.H.A.2.6	Euryarchaeota	Methanomicrobia	Methanosarcinales	Methanosarcinaceae	Methanosarcina	Permanent Draft	1	1	2682979459	2682979460	2682980787 2682979461	2682982152	2682982154	2682981659	2682982155	2682982153	2682981658	2682982151	2682982149	2682982150	2682981660	2682982148	2682981365; 2682981949	2682981366; 2682981950	2682980669; 2682981026	0	0	0	2682982296	2682981068	2682981485	0	2682980832	2682979475,2682979481,2682982772,	2682980588	0	2682984348	2682985092	0	0	0	0	0	0
2667527756	2667527756	II	Methanosarcinales	Methanosarcinales	Methanosarcina mazei 3.H.A.2.8	Euryarchaeota	Methanomicrobia	Methanosarcinales	Methanosarcinaceae	Methanosarcina	Permanent Draft	1	1	2669351896	2669351897	2669348883 2669351898	2669349220	2669349222	2669349417	2669349223	2669349221	2669349418	2669349219	2669349217	2669349218	2669350822	2669349216	2669350967; 2669351770	2669350968; 2669351771	2669349200; 2669349782	0	0	0	2669351436	2669351676	2669349743	0	2669348928	2669348873,2669351317,,	2669350555	0	0	2670084524	0	0	0	0	2682924563	2682925586
2657245481	2657245481	II	Methanosarcinales	Methanosarcinales	Methanosarcina mazei 3.H.M.1B.2	Euryarchaeota	Methanomicrobia	Methanosarcinales	Methanosarcinaceae	Methanosarcina	Permanent Draft	1	1	2659156217	2659156218	2659155930 2659156219	2659152888	2659152890	2659154197	2659152891	2659152889	2659154198	2659152887	2659152885	2659152886	2659154196	2659152884	2659153081; 2659155031	2659153082; 2659155032	2659152966; 2659153327	0	0	0	2659156270	2659153371	2659155635	0	2659155976	2659154971,2659155210,2659155216,	2659154106	0	0	2659643572	0	0	0	0	2667218724	2667219786
2667527955	2667527955	II	Methanosarcinales	Methanosarcinales	Methanosarcina mazei 3.H.M.1B.5	Euryarchaeota	Methanomicrobia	Methanosarcinales	Methanosarcinaceae	Methanosarcina	Permanent Draft	1	1	2670176424	2670176425	2670178360 2670176426	2670177051	2670177053	2670177486	2670177054	2670177052	2670177487	2670177050	2670177048	2670177049	2670177485	2670177047	2670179130; 2670179760	2670179131; 2670179761	2670176623; 2670178084	0	0	0	2670176278	2670176667	2670177091	0	2670178406	2670176870,2670176876,2670178733,	2670179594	0	0	2670309893	0	0	0	0	2682934162	2682935434
2681813130	2681813130	II	Methanosarcinales	Methanosarcinales	Methanosarcina mazei 3.H.M.2.7	Euryarchaeota	Methanomicrobia	Methanosarcinales	Methanosarcinaceae	Methanosarcina	Permanent Draft	1	1	2682984638	2682984637	2682984926 2682984636	2682984783	2682984785	2682985241	2682984786	2682984784	2682985240	2682984782	2682984780	2682984781	2682985242	2682984779	2682984183; 2682984856	2682984184; 2682984855	2682983506; 2682984671	0	0	0	2682984433	2682984316	2682984678	0	2682984881	2682982951,2682983884,2682983890,	2682986297	0	0	2682988432	0	0	0	0	0	0
2681813131	2681813131	II	Methanosarcinales	Methanosarcinales	Methanosarcina mazei 3.H.T.1A.1	Euryarchaeota	Methanomicrobia	Methanosarcinales	Methanosarcinaceae	Methanosarcina	Permanent Draft	1	1	2682988156	2682988155	2682988290 2682988154	2682988851	2682988853	2682989240	2682988854	2682988852	2682989239	2682988850	2682988848	2682988849	2682989241	2682988847	2682986698; 2682989622	2682986699; 2682989621	2682988034; 2682989114	0	0	0	2682987710	2682988076	2682986363	0	2682988245	2682986890,2682986896,2682987340,	2682988984	0	2683954988,2683954989	0	0	0	0	0	0	0
2690315680	2690315680	II	Methanosarcinales	Methanosarcinales	Methanosarcina mazei 3.H.T.1A.2	Euryarchaeota	Methanomicrobia	Methanosarcinales	Methanosarcinaceae	Methanosarcina	Permanent Draft	1	1	2690696936	2690696935	2690697654 2690696934	2690696757	2690696755	2690696992	2690696754	2690696756	2690696991	2690696758	2690696760	2690696759	2690696993	2690696761	2690698040; 2690699079	2690698041; 2690699080	2690697520; 2690697764	0	0	0	2690698588	2690699113	2690696506	0	2690699250	2690698434,2690698612,2690698618,	2690696376	0	0	0	0	0	0	0	0	0
2636415905	2636415905	II	Methanosarcinales	Methanosarcinales	Methanosarcina mazei C16	Euryarchaeota	Methanomicrobia	Methanosarcinales	Methanosarcinaceae	Methanosarcina	Finished	1	1	2638500335	2638500334	2638498123 2638500333	2638499438	2638499440	2638500358	2638499441	2638499439	2638500359	2638499437	2638499435	2638499436	2638500357	2638499434	2638498059; 2638499759	2638498060; 2638499760	2638499651; 2638500608	0	0	0	2638500133	2638500565	2638497863	0	2638498168	2638499906 2638500045 2638499912	2638499539	0	2641568052,2641568570,2641568578	2641566621	0	0	0	0	2658928869	2658932059
638154509	638154509	II	Methanosarcinales	Methanosarcinales	Methanosarcina mazei Go1	Euryarchaeota	Methanomicrobia	Methanosarcinales	Methanosarcinaceae	Methanosarcina	Finished	0	1	638167144	638167143	638165542 638167142	638166276	638166278	638164788	638166279	638166277	638164787	638166275	638166262 638166273	638166263 638166274	638164789	638166261 638166272	638165602; 638166598	638165601; 638166599	638164569; 38166498	0	0	0	638166954	638164606	638165803	0	638165495	WP_011034102.1	AGF97258.1	0	0	WP_011033778.1	0	0	0	0	0	WP_048041324.1
2681813026	2681813026	II	Methanosarcinales	Methanosarcinales	Methanosarcina mazei JCM 9314	Euryarchaeota	Methanomicrobia	Methanosarcinales	Methanosarcinaceae	Methanosarcina	Permanent Draft	1	1	2682578121	2682578120	2682576315 2682578116 2682578119 2682576314 2682578118 2682578117	2682575128	2682575124	2682577418 2682577417	2682575123 2682575122	2682575126 2682575127	2682577416	0	2682575132	2682575131	2682576284	2682575134	2682575840; 2682575841;; 2682575842	2682575839	2682574994; 2682575609; 2682578337	0	0	0	2682579450	2682579710 2682579711	2682579088	0	2682579022	2682579137,2682579861,2682579868,	2682577352	0	0	0	0	0	0	0	0	0
2630968898	2630968898	II	Methanosarcinales	Methanosarcinales	Methanosarcina mazei LYC	Euryarchaeota	Methanomicrobia	Methanosarcinales	Methanosarcinaceae	Methanosarcina	Finished	1	1	2633686689	2633686688	2633683750 2633686687	2633685852	2633685854	2633684522	2633685855	2633685853	2633684523	2633685851	2633685849	2633685850	2633684521	2633685848	2633683683; 2633686172	2633683684; 2633686173	2633684771; 2633686067	0	0	0	2633686508	2633684727	2633683495	0	2633683794	2633686294 2633686421 2633686300	2633685957	0	2633986044	0	2653162718	0	0	0	0	2657617895
2627853861	2627853861	II	Methanosarcinales	Methanosarcinales	Methanosarcina mazei S-6	Euryarchaeota	Methanomicrobia	Methanosarcinales	Methanosarcinaceae	Methanosarcina	Finished	1	1	2629269552	2629269553	2629267517 2629269554	2629270407	2629270405	2629268292	2629270404	2629270406	2629268293	2629270408	2629270410 2629270417	2629270409 2629270416	2629268291	2629270411 2629270418	2629267456; 2629270081	2629267457; 2629270080	2629268559; 2629270184	0	0	0	2629269734	2629268518	2629267263	0	2629267564	2629269822,2629269952,2629269958,	2629270302	0	0	0	0	0	0	0	0	2645882750
2648501772	2648501772	II	Methanosarcinales	Methanosarcinales	Methanosarcina mazei SarPi	Euryarchaeota	Methanomicrobia	Methanosarcinales	Methanosarcinaceae	Methanosarcina	Finished	1	1	2651206995	2651206996	2651205081 2651206997	2651207848	2651207846	2651205803	2651207845	2649849486	2651205804	2651207849	2651207851 2651207858	2651207850 2651207857	2651205802	2651207852 2651207859	2651205019; 2651207530	2651205020; 2651207529	2651206010; 2651207628	0	0	0	2651207192	2651205967	2651204823	0	2651205127	2651207410 2651207277 2651207404	2651207743	0	0	0	0	0	0	0	2663208077	2662530460
2540341077	2540341077	II	Methanosarcinales	Methanosarcinales	Methanosarcina mazei Tuc01	Euryarchaeota	Methanomicrobia	Methanosarcinales	Methanosarcinaceae	Methanosarcina	Finished	1	1	2540564488	2540564487	2540562919 2540564486	2540563680	2540563682	2540562180	2540563683	2540563681	2540562179	2540563679	2540563677	2540563678	2540562181	2540563671	2540562989; 2540563985	2540562988; 2540563986	2540561973; 2540563898	0	0	0	2540564313	2540562012	2540563193	0	0	2540564088,2540564094,,	2540563781	0	0	0	2628410844	0	0	0	0	0
2639762994	2639762994	II	Methanosarcinales	Methanosarcinales	Methanosarcina mazei WWM610	Euryarchaeota	Methanomicrobia	Methanosarcinales	Methanosarcinaceae	Methanosarcina	Finished	1	1	2641568348	2641568347	2641566186 2641568346	2641569006	2641569004	2641566954	2641569003	2641569005	2641566955	2641569007	2641569009	2641569008	2641566953	2641569010	2641566124; 2641568702	2641566125; 2641568701	2641567208; 2641568805	0	0	0	2641568138	2641567165	2641565930	0	2641566234	2641568578 2641568052 2641568570	2641568908	0	2641585812	0	0	0	0	0	2659092417	2659091545
2663763482	2663763482	II	Methanosarcinales	Methanosarcinales	Methanosarcina mazei YBB.F.A.2.3	Euryarchaeota	Methanomicrobia	Methanosarcinales	Methanosarcinaceae	Methanosarcina	Permanent Draft	1	1	2667219430	2667219429	2667217424 2667219428	2667218930	2667218932	2667217761	2667218933	2667218931	2667217760	2667218929	2667218927	2667218928	2667217762	2667218926	2667218189; 2667218508	2667218188; 2667218509	2667218818; 2667220310	0	0	0	2667219818	2667220476	2667218226	0	2667219668	2667218082,2667218710,,	2667219145	0	2667341744	2667343386	0	0	0	0	2671949283	2672399293
2663763517	2663763517	II	Methanosarcinales	Methanosarcinales	Methanosarcina mazei YBB.F.A.2.7	Euryarchaeota	Methanomicrobia	Methanosarcinales	Methanosarcinaceae	Methanosarcina	Permanent Draft	1	1	2667341034	2667341033	2667343011 2667341032	2667342198	2667342200	2667342304	2667342201	2667342199	2667342303	2667342197	2667342195	2667342196	2667342305	2667342194	2667341614; 2667343251	2667341615; 2667343252	2667342695; 2667343189	0	0	0	2667342784	2667340957	2667341348	0	2667342966	2667340792,2667340798,,	2667342901	0	0	0	0	0	0	0	2672400213	0
2657245605	2657245605	II	Methanosarcinales	Methanosarcinales	Methanosarcina mazei YBB.H.M.1A.1	Euryarchaeota	Methanomicrobia	Methanosarcinales	Methanosarcinaceae	Methanosarcina	Permanent Draft	1	1	2659644472	2659644471	2659643702 2659644470	2659642995	2659642997	2659643388	2659642998	2659642996	2659643387	2659642994	2659642992	2659642993	2659643389	2659642991	2659642511; 2659643467	2659642512; 2659643466	2659642816; 2659644512	0	0	0	2659643881	2659645314	2659644147	0	2659643748	2659644549,2659644555,2659644959,	2659643591	0	0	2660730532	0	0	0	0	2667343386	2667343655
2657245466	2657245466	II	Methanosarcinales	Methanosarcinales	Methanosarcina mazei YBB.H.M.1B.1	Euryarchaeota	Methanomicrobia	Methanosarcinales	Methanosarcinaceae	Methanosarcina	Permanent Draft	1	1	2659092675	2659092674	2659092201 2659092673	2659090667	2659090669	2659089662	2659090670	2659090668	2659089663	2659090666	2659090664	2659090665	2659089661	2659090663	2659090768; 2659092140	2659090769; 2659092141	2659090153; 2659092620	0	0	0	2659090051	2659090197	2659090923	0	2659092247	2659090653,2659091667,2659092632,	2659092982	0	0	2659155489	0	0	0	0	2666972441	2666969874
2667528122	2667528122	II	Methanosarcinales	Methanosarcinales	Methanosarcina mazei YBM.F.A.1B.3	Euryarchaeota	Methanomicrobia	Methanosarcinales	Methanosarcinaceae	Methanosarcina	Permanent Draft	1	1	2670888467	2670888468	2670889898 2670888469	2670890762	2670890764	2670888994	2670890765	2670890763	2670888993	2670890761	2670890874; 2670890475	2670890476 2670890760 2670890873	2670888995	2670890474 2670890875	2670888945; 2670891830	2670888944; 2670891831	2670889148; 2670889320	0	0	0	2670890916	2670889192	2670891441	0	2670889852	2670890232,2670890238,2670891039,	2670890564	0	0	2671949283	0	0	0	0	2682955371	2682957590
2660238053	2660238053	II	Methanosarcinales	Methanosarcinales	Methanosarcina mazei YBM.F.A.1B.4	Euryarchaeota	Methanomicrobia	Methanosarcinales	Methanosarcinaceae	Methanosarcina	Permanent Draft	1	1	2660839825	2660839826	2660838104 2660839827	2660837609	2660837611	2660839552	2660837612	2660837610	2660839551	2660837608	2660838709 2660837606	2660837607 2660838708	2660839553	2660837605 2660838710	2660837531; 2660840089	2660837532; 2660840088	2660839670; 2660840782	0	0	0	2660840134	2660838987	2660839105	0	2660838150	2660837655,2660837661,2660838622,	2660840325	0	0	2661608208	0	0	0	0	2669064462	0
2667527618	2667527618	II	Methanosarcinales	Methanosarcinales	Methanosarcina mazei YBM.H.A.1A.1	Euryarchaeota	Methanomicrobia	Methanosarcinales	Methanosarcinaceae	Methanosarcina	Permanent Draft	1	1	2668812531	2668812530	2668812845 2668812529	2668815177	2668815175	2668815508	2668815174	2668815176	2668815507	2668815178	2668815180	2668815179	2668815509	2668815181	2668813587; 2668813934	2668813588; 2668813933	2668812478; 2668814288	0	0	0	2668814972	2668814331	2668813723	0	2668812799	2668812561,2668814341,2668814347,	2668815207	0	0	2669064462	0	0	0	0	2682784697	2674134096
2681813082	2681813082	II	Methanosarcinales	Methanosarcinales	Methanosarcina mazei YBM.H.M.1A.2	Euryarchaeota	Methanomicrobia	Methanosarcinales	Methanosarcinaceae	Methanosarcina	Permanent Draft	1	1	2682786921	2682786920	2682785044 2682786919	2682786352	2682786350	2682786943	2682786349	2682786351	2682786942	2682786353	2682786355	2682786354	2682786944	2682786356	2682785426; 2682787026	2682785427; 2682787025	2682784500; 2682786793	0	0	0	2682786410	2682784543	2682786145	0	2682785090	2682784750,2682784756,2682787075,	2682786382	0	0	2682924563	0	0	0	0	2682972839	2682974765
2667528102	2667528102	II	Methanosarcinales	Methanosarcinales	Methanosarcina mazei YBM.H.M.1A.3	Euryarchaeota	Methanomicrobia	Methanosarcinales	Methanosarcinaceae	Methanosarcina	Permanent Draft	1	1	2670808882	2670808881	2670810816 2670808880	2670809866	2670809868	2670811446	2670809869	2670809867	2670811445	2670809865	2670809863	2670809864	2670811447	2670809862	2670808722; 2670810943	2670808723; 2670810942	2670808568; 2670811152	0	0	0	2670811457	2670808120	2670810201	0	2670810862	2670810553,2670810559,,	2670809347	0	0	2670889611	0	0	0	0	2682953948	2682953267
2627853753	2627853753	II	Methanosarcinales	Methanosarcinales	Methanosarcina siciliae C2J	Euryarchaeota	Methanomicrobia	Methanosarcinales	Methanosarcinaceae	Methanosarcina	Finished	1	1	2628826546	2628826545	2628827582 2628826544	2628823752	2628823755	2628826486	2628823756	2628823753	2628826487	2628823751	2628823749	2628823750	2628826485	2628823748	2628824131; 2628827646	2628824132; 2628827645	2628824005; 2628825122; 2628825273	0	0	0	2628825913	2628824978	0	2628823351	2628827377	,2628826695,2628826700	2628823873	2628824271,2628826188,2628826203	2629256853	0	0	0	0	0	0	2641587165
2645727536	2645727536	II	Methanosarcinales	Methanosarcinales	Methanosarcina siciliae HI350	Euryarchaeota	Methanomicrobia	Methanosarcinales	Methanosarcinaceae	Methanosarcina	Finished	1	1	2645885550	2645885549	2645886470 2645885548	2645883110	2645883112	2645885483	2645883113	2645883111	2645885484	2645883109	2645883107	2645883108	2645885482	2645883106	2645883453; 2645886543	2645883454; 2645886542	2645883339; 2645885155; 2645885290	0	0	0	2645884835	2645883903	0	2645882742	2645886262	2645883705 2645883700	2645883218	2645883539,2645884085,2645884101	0	0	0	0	0	0	2661608208	2661605133
2651869866	2651869866	II	Methanosarcinales	Methanosarcinales	Methanosarcina siciliae T4/M	Euryarchaeota	Methanomicrobia	Methanosarcinales	Methanosarcinaceae	Methanosarcina	Finished	1	1	2653164141	2653164140	2653165092 2653164139	2653161726	2653161728	2653164081	2653161729	2653036387	2653164082	2653161725	2653161723	2653161724	2653164080	2653161722	2653162077; 2653165155	2653162078; 2653165154	2653161961; 2653163715; 2653163897;	0	0	1	2653163445	2653162555	0	2653161332	2653164894	2653162346 2653162341	2653161844	2653162166,2653162718	2653179416,2653181268,2653181272	0	0	0	0	0	2663791723	2663210384
2576861399	2576861399	II	Methanosarcinales	Methanosarcinales	Methanosarcina soligelidi SMA-21	Euryarchaeota	Methanomicrobia	Methanosarcinales	Methanosarcinaceae	Methanosarcina	Permanent Draft	0	1	2578263402	2578263403	2578261836 2578263404	2578262566	2578262568	2578264606	2578262569	2578262567	2578264606	2578262565	2578262563	2578262564	2578264607	2578262562	2578261895; 2578262865	2578261894; 2578262866	2578262773; 2578264355	0	0	0	2578263239	2578264393	2578262094	0	0	2578263029,2578263035,2578263154,	2578262666	0	0	0	2630861864	0	0	0	0	2630864461
2681813367	2681813367	II	Methanosarcinales	Methanosarcinales	Methanosarcina sp. 795 OTU795	Euryarchaeota	Methanomicrobia	Methanosarcinales	Methanosarcinaceae	Methanosarcina	Finished	0	1	0	0	2683957216 2683954821	2683957074	2683957072	2683956595	2683957071	2683957073	2683956594	2683957075	2683957077	2683957076	2683956596	2683957078	2683954688; 2683955094	2683954687; 2683955095	2683955153; 2683955285; 2683955501	0	0	1	0	0	2683954624	2683957236	0	2683956323,2683956328,,	2683956912	2683954622	0	0	0	0	0	0	0	0
2811994913	2811994913	II	Methanosarcinales	Methanosarcinales	Methanosarcina sp. BinDmb10	Euryarchaeota	Methanomicrobia	Methanosarcinales	Methanosarcinaceae	Methanosarcina	Permanent Draft	0	1	0	2812467478	2812467473 2812466388 2812467477	2812467861	2812467863	2812466446	2812467864	2812467862	2812466445	2812467860	2812467858	2812467859		2812467857	2812466461; 2812467773	2812466462; 2812467772	2812467730; 2812468299; 2812468482	0	0	1	0	0	0	0	0	0	0	0	0	0	0	0	0	0	0	0
2595698250	2595698250	II	Methanosarcinales	Methanosarcinales	Methanosarcina sp. DSM 11855	Euryarchaeota	Methanomicrobia	Methanosarcinales	Methanosarcinaceae	Methanosarcina	Permanent Draft	0	1	0	0	2596416525 2596415112	2596416039	2596416037	2596416752	2596416036	2596416038	2596416753	2596416040	2596416042	2596416041	2596416751	2596416043	2596414980; 2596417571	2596414979; 2596417570	2596416092; 2596416299; 2596417267	0	0	0	0	0	2596414923	2596416506	0	2596415457,2596415462,,	2596415876	2596414921	0	0	0	0	0	0	0	0
2627853629	2627853629	II	Methanosarcinales	Methanosarcinales	Methanosarcina sp. Kolksee	Euryarchaeota	Methanomicrobia	Methanosarcinales	Methanosarcinaceae	Methanosarcina	Finished	0	1	0	0	2628282159 2628284670	2628282132	2628282130	2628284474	2628282129	2628282131	2628284475	2628282133	2628282135	2628282134	2628284473	2628282136	2628281769; 2628282953	2628281770; 2628282954	2628281991; 2628283010; 2628284121	0	0	1	0	0	2628281639	2628285186	2628284432	2628284421,2628284427,,	2628284591	2628284881	2628410361	0	0	0	0	0	0	0
2651869869	2651869869	II	Methanosarcinales	Methanosarcinales	Methanosarcina sp. MTP4	Euryarchaeota	Methanomicrobia	Methanosarcinales	Methanosarcinaceae	Methanosarcina	Finished	1	1	2653180802	2653180803	2653182021 2653178941 2653180804	2653181798	2653181796	2653181071	2653181795	2653161727	2653181070	2653181799	2653181801	2653181800	2653181072	2653181802	2653178879; 2653181408	2653178880; 2653181407	2653179922; 2653181510	0	0	0	2653179725	2653179861	0	2653182046 2653182047	2653178998 2653180405	2653181272 2653181268	2653181626	2653180398	0	0	0	0	0	0	2663959208	0
2627853658	2627853658	II	Methanosarcinales	Methanosarcinales	Methanosarcina sp. WH1	Euryarchaeota	Methanomicrobia	Methanosarcinales	Methanosarcinaceae	Methanosarcina	Finished	1	1	2628410953	2628410952	2628412637 2628410951	2628412399	2628412401	2628411783	2628412402	2628412400	2628411782	2628412398	2628412396	2628412397	2628411784	2628412395	2628409957; 2628412148	2628409958; 2628412147	2628411696; 2628412263	0	0	1	2628410497	2628410529	0	2628412786	2628412592	2628412009,2628412014,	2628409879	2628410844,2628411957	2628826972,2628826973,2628827073	0	0	0	0	0	2641566621	2641569284
2627853858	2627853858	II	Methanosarcinales	Methanosarcinales	Methanosarcina sp. WWM596	Euryarchaeota	Methanomicrobia	Methanosarcinales	Methanosarcinaceae	Methanosarcina	Finished	1	1	2629259383	2629259382	2629258101 2629259381	2629258393	2629258391	2629259057	2629258390	2629258392	2629259058	2629258394	2629258396	2629258395	2629259056	2629258397	2629256399; 2629258644	2629256400; 2629258645	2629258525; 2629259142	0	0	0	2629256997	2629257032	0	2629259415	2629258147	2629258843,2629258848,	2629256320	2629257357,2629258767	0	2629267951	0	0	0	2642680244	0	2642843110
2791355116	2791355116	II	Methanosarcinales	Methanosarcinales	Methanosarcina spelaei MC-15	Euryarchaeota	Methanomicrobia	Methanosarcinales	Methanosarcinaceae	Methanosarcina	Permanent Draft	0	1	2792708093 2792708091	2792708092	2792709374 2792708767 2792708090	2792707554	2792706910	2792709725	2792706909	2792707555	2792709724	2792707553	2792707551	2792707552	2792709726	2792707550	2792707495; 2792710409	2792707494; 2792710408	2792709268; 2792709821; 2792709832	0	0	1	0	0	2792710241	2792709394	2792710470	2792710068 2792710062	0	2799138592	0	0	0	0	0	0	0	0
2627854140	2627854140	II	Methanosarcinales	Methanosarcinales	Methanosarcina thermophila CHTI-55	Euryarchaeota	Methanomicrobia	Methanosarcinales	Methanosarcinaceae	Methanosarcina	Finished	0	1	0	0	2630385526 2630383168	2630385379	2630385377	2630384906	2630385376	2630385378	2630384905	2630385380	2630385382	2630385381	2630384907	2630385383	2630383041; 2630383443	2630383040; 2630383444	2630383501; 2630384492; 2630384712	0	0	1	0	0	2630382979	2630385545	0	2630383702,2630383707,,	2630385217	2630382977	2630860997,2630862845,2630862846,2630864461	0	0	0	0	0	0	0
2636415612	2636415612	II	Methanosarcinales	Methanosarcinales	Methanosarcina thermophila TM-1	Euryarchaeota	Methanomicrobia	Methanosarcinales	Methanosarcinaceae	Methanosarcina	Finished	0	1	0	0	2637281111 2637278708	2637280965	2637280963	2637280489	2637280962	2637280964	2637280488	2637280966	2637280968	2637280967	2637280490	2637280969	2637278580; 2637278978	2637278579; 2637278979	2637279047; 2637280072; 2637280289	0	0	1	0	0	2637278520	2637281130	0	2637279233 2637279238	2637280806	2637278518	0	0	0	0	0	0	0	0
2648501188	2648501188	II	Methanosarcinales	Methanosarcinales	Methanosarcina vacuolata Z-761	Euryarchaeota	Methanomicrobia	Methanosarcinales	Methanosarcinaceae	Methanosarcina	Finished	0	1	0	0	2648886430 2648888920	2648886401	2648886399	2648888674	2648886398	2647504118	2648888675	2648886402	2648886404	2648886403	2648888673	2648886405	2648886017; 2648887255	2648886018; 2648887256	2648886251; 2648887311; 2648888322	0	0	1	0	0	2648885887	2648889450	2648888633	2648888621 2648888627	2648888810	2648889067	2649850101,2649850108,2649850180,2649850181	0	0	0	0	0	0	0
2505313014	2505313014	II	Methanosarcinales	Methanosarcinales	Methanosarcinales	Euryarchaeota	Methanomicrobia	Methanosarcinales	unclassified	unclassified	Permanent Draft	1	1	0	0	2505378006	2505380074	2505380325	2505380322 2505379002	2505380324	2505381371	2505380323	2505380075	2505378246	2505380076	2505377919	2505378245	0	2505380746	2505378716; 2505379888	0	0	0	2505379053	2505379322 2505380254	2505378782	0	0	0	2505377898,2505381315,2505381317	0	0	0	0	0	0	0	0	0
2728369549	2728369549	II	Methanosarcinales	Methanosarcinales	Methanosarcinales archaeon Methan_01	Euryarchaeota	Methanomicrobia	Methanosarcinales	unclassified	unclassified	Permanent Draft	1	1	2730788112	2730788111	2730788518 2730788110 2730788109	2730786952	2730786840	2730786838	2730786839	2730786951	2730786838	2730786953	2730788504	2730786954	0	0	2730788335	2730788334	2730787818	0	0	0	0	0	0	2730788659	0	0	0	2730786932	0	0	0	0	0	0	0	0
2728369548	2728369548	II	Methanosarcinales	Methanosarcinales	Methanosarcinales archaeon Methan_02	Euryarchaeota	Methanomicrobia	Methanosarcinales	unclassified	unclassified	Permanent Draft	0	1	2730785065	2730785064	2730785063 2730785062	2730784178	2730784832	2730784830	2730784831	2730786089 2730784179	2730784830	0	2730784843	2730784176	0	0	2730784407	2730784406	2730784062; 2730786269	0	0	0	0	0	0	2730785142	2730786243	0	0	2730783921	0	0	0	0	0	0	0	0
2728369547	2728369547	II	Methanosarcinales	Methanosarcinales	Methanosarcinales archaeon Methan_03	Euryarchaeota	Methanomicrobia	Methanosarcinales	unclassified	unclassified	Permanent Draft	1	0	2730781726	2730781725	2730781724 2730781723	2730782025	0	2730781781	2730781782	2730782026	2730781781	0	0	2730782023	0	0	0	0	2730782191; 2730782526	0	0	0	0	0	0	2730782737	0	0	0	0	0	0	0	0	0	0	0	0
2728369546	2728369546	II	Methanosarcinales	Methanosarcinales	Methanosarcinales archaeon Methan_04	Euryarchaeota	Methanomicrobia	Methanosarcinales	unclassified	unclassified	Permanent Draft	0	0	2730779909	2730779908	2730780318 2730781244	0	2730780210	2730780315	2730780209	2730779833	2730780208	2730780971	2730779229	2730780972	0	0	2730781017	2730781018	2730780991	0	0	0	0	0	0	2730780770	2730780923 2730780924	0	0	0	0	0	0	0	0	0	0	0
2565956544	2565956544	II	Methanosarcinales	Methanosarcinales	Methanosarcinales sp. ANME-2a	Euryarchaeota	Methanomicrobia	Methanosarcinales	unclassified	unclassified	Permanent Draft	1	1	0	2566125217	2566124971 2566125499 2566125218	2566125326	2566126523	2566124671 2566123946	2566126522	2566125325	2566124672	2566125327	2566123760	2566125328	2566124669	2566123759	2566123440	2566123439	2566123695; 2566126006	0	0	0	2566125812	2566123551	0	2566123436	0	2566125773	2566126467	2566125340	0	0	2628826188	0	0	0	0	2628823360
2511231210	2511231210	II	Methanosarcinales	Methanosarcinales	Methanothrix harundinacea 6Ac	Euryarchaeota	Methanomicrobia	Methanosarcinales	Methanotrichaceae	Methanothrix	Finished	0	0	0	2512008720	2512008721 2512009299 2512008722	2512008623	2512009736	2512009734	2512009735	2512008622	2512009734	2512783084	2512009371	2512008626	0	0	2512008471	2512008472	2512009666	0	0	0	0	0	0	2512009834	2512009852	0	0	2512008594	0	0	0	0	0	0	0	0
650716054	650716054	II	Methanosarcinales	Methanosarcinales	Methanothrix soehngenii GP-6	Euryarchaeota	Methanomicrobia	Methanosarcinales	Methanotrichaceae	Methanothrix	Finished	0	0	650796737	650799122 650796738	650797023	650797699	650797198	650797200	650797199	650797698	650797200	650797700	650797468	650797701	0	0	650797921	650797922	650798707; 650799250	0	0	0	0	0	0	650918430	650797034 650797035	0	0	0	0	0	0	0	0	0	0	0
639633038	639633038	II	Methanosarcinales	Methanosarcinales	Methanothrix thermoacetophila PT	Euryarchaeota	Methanomicrobia	Methanosarcinales	Methanotrichaceae	Methanothrix	Finished	0	0	0	0	0	639699057	639700143	639700141	639700142	639699058	639700141	640068800	639700151	639699056	0	0	639699541	639699542	639699891	0	0	0	0	0	0	639699125	639699565 639699566	0	0	WP_011696160.1	0	0	0	0	0	0	0	0
2565956510	2565956510	II	Methanosarcinales	Methanosarcinales	Methermicoccus shengliensis DSM 18856	Euryarchaeota	Methanomicrobia	Methanosarcinales	Methermicoccaceae	Methermicoccus	Permanent Draft	0	0	2565995310	2565995309	2565995556 2565995308	2565995292	2565995267	2565994852	2565995340	2565995664	2565994853	0	2565994915	2565995294	0	0	2565995578	2565995579	2565995576	0	0	1	0	0	2565994201	0	0	0	0	0	2566123692	0	0	0	0	0	0	0
2770939655	2770939655	II	Methanosarcinales	Methanosarcinales	unclassified Methanosarcinaceae BinUmb45	Euryarchaeota	Methanomicrobia	Methanosarcinales	Methanosarcinaceae	unclassified	Permanent Draft	0	1	2772169992	2772169571	2772169993	2772169513	2772169515	2772170444	2772169516	2772169514	2772170445	2772169512	2772169510	2772169511	2772170443	2772169509	2772169418	2772169419	2772169214; 2772171026	0	0	0	2772169624	2772170341	0	0	2772170263	0	0	0	0	0	0	0	0	0	0	0
2700988736	2700988736	UC	Unclassified - Verstraetearchaeota	Verstraetearchaeota	Candidatus Methanomethylicus mesodigestum V2	Candidatus Verstraetearchaeota	Candidatus Methanomethylia	Candidatus Methanomethyliales	Candidatus Methanomethyliaceae	Candidatus Methanomethylicus	Permanent Draft	0	0	0	2701353139	2701353138	2701353789	2701353787	2701353784	2701353786	2701353788	2701353785	0	0	0	0	0	2701353541	2701353542	2701353720	0	0	0	0	0	0	0		0	0	0	0	0	0	0	0	0	0	0
2700988734	2700988734	UC	Unclassified - Verstraetearchaeota	Verstraetearchaeota	Candidatus Methanosuratus petracarbonis V5	Candidatus Verstraetearchaeota	Candidatus Methanomethylia	Candidatus Methanomethyliales	Candidatus Methanomethyliaceae	Candidatus Methanosuratus	Permanent Draft	0	0	0	2701350884	0	2701350920	2701351298	2701351451	2701351296	2701351299 2701350918	2701351452	0	2701351120	0	0	0	2701351340	2701351341	0	0	0	0	0	0	0	0		0	0	0	0	0	0	0	0	0	0	0
2700988735	2700988735	UC	Unclassified - Verstraetearchaeota	Verstraetearchaeota	Unclassified archaeon V1	Candidatus Verstraetearchaeota	Candidatus Methanomethylia	Candidatus Methanomethyliales	Candidatus Methanomethyliaceae	Candidatus Methanomethylicus	Permanent Draft	0	0	2701351590 2701352088	2701351590 2701352087	2701351592 2701352086 2701352085	2701351867	2701351869	2701351872	2701351870	2701351868	2701351871	2701351878	0	0	0	0	2701352174	2701352175	2701351903	0	0	0	0	0	0	0	0	0	0	0	0	0	0	0	0	0	0	0
2700988733	2700988733	UC	Unclassified - Verstraetearchaeota	Verstraetearchaeota	Unclassified archaeon V3	Candidatus Verstraetearchaeota	Candidatus Methanomethylia	Candidatus Methanomethyliales	Candidatus Methanomethyliaceae	Candidatus Methanomethylicus	Permanent Draft	0	0	0	0	2701348819	0	0	0	0	0	0	0	0	0	0	0	2701349456	2701349455	2701349292	0	0	0	0	0	0	0	0	0	0	0	0	0	0	0	0	0	0	0
2700988731	2700988731	UC	Unclassified - Verstraetearchaeota	Verstraetearchaeota	Unclassified archaeon V4	Candidatus Verstraetearchaeota	Candidatus Methanomethylia	Candidatus Methanomethyliales	Candidatus Methanomethyliaceae	Candidatus Methanosuratus	Permanent Draft	0	0	0	2701346943	2701346944	2701347343	2701347345	2701347348	2701347346	2701347344	2701347347	2701347355	2701346870	0	0	0	2701346184	2701346183	2701347378	0	0	0	0	0	0	0	0	0	0	0	0	0	0	0	0	0	0	0
2773857649	2773857649	UC	Unclassified - Verstraetearchaeota	Verstraetearchaeota	Unclassified Verstraetearchaeota DRTY-6 bin_144	Candidatus Verstraetearchaeota	unclassified	unclassified	unclassified	unclassified	Permanent Draft	0	1	0	0	2774022759	2774023504	2774023506	2774023509	2774023507	2774023505	2774023508	2774023515	0	2774023668	0	0	2774023617	0	2774022828	0	0	0	0	0	0	0	0	0	0	2774023714	0	0	0	0	0	0	0	0
2773857647	2773857647	UC	Unclassified - Verstraetearchaeota	Verstraetearchaeota	Unclassified Verstraetearchaeota GMQP bin_44	Candidatus Verstraetearchaeota	unclassified	unclassified	unclassified	unclassified	Permanent Draft	0	0	0	0	2774020475	0	0	0	0	0	2774017361	0	0	0	0	0	2774019744	2774019743	2774020416	0	0	0	0	0	0	2774020183	0	0	0	0	0	0	0	0	0	0	0	0
2773857645	2773857645	UC	Unclassified - Verstraetearchaeota	Verstraetearchaeota	Unclassified Verstraetearchaeota JZ-2 bin_200	Candidatus Verstraetearchaeota	unclassified	unclassified	unclassified	unclassified	Permanent Draft	0	1	0	2774016826	2774016825	2774017365	2774017363 2774017385	2774017360	2774017362	2774017364	2774014784	2774017354	0	0	0	0	2774017767	2774017768	2774017027	0	0	0	0	0	0	0	0	0	0	2774017837	0	0	0	0	0	0	0	0
2773857648	2773857648	UC	Unclassified - Verstraetearchaeota	Verstraetearchaeota	Unclassified Verstraetearchaeota JZ-3 bin_106	Candidatus Verstraetearchaeota	unclassified	unclassified	unclassified	unclassified	Permanent Draft	0	0	0	0	2774020925	2774021943	2774021945	2774021948	2774021946	2774021944	2774021947	2774021954	0	0	0	0	2774021681	2774021680	2774021665	0	0	0	0	0	0	0	0	0	0	0	0	0	0	0	0	0	0	0
2773857650	2773857650	UC	Unclassified - Verstraetearchaeota	Verstraetearchaeota	Unclassified Verstraetearchaeota JZ-3 bin_107	Candidatus Verstraetearchaeota	unclassified	unclassified	unclassified	unclassified	Permanent Draft	0	0	0	2774023953	2774023952	2774024651	2774024653 2774024602	2774024656	2774024654	2774024652	2774024655	2774024662	0	0	0	0	2774024119	2774024120	2774023878; 2774024841	0	0	0	0	0	0	0	0	0	0	0	0	0	0	0	0	0	0	0
Abbreviations: UC; unclassified
[truncated: 7 more columns]
