# Supplementary material for: Pathways of Iron and Sulfur Acquisition, Cofactor Assembly, Destination, and Storage in Diverse Archaeal Methanogens and Alkanotrophs
Source: J Bacteriol. 2021 Aug 9;203(17):e00117-21. doi: 10.1128/JB.00117-21 (PMC8351635; doi:10.1128/JB.00117-21)
Supplement: Supplemental file 4 — Data Set S4. Download JB.00117-21-s0005.xlsx, XLSX file, 0.01 MB [file jb.00117-21-s0005.xlsx]

## Sheet: Table S4
Dataset S4. Conserved cofactor binding motifs and conserved catalytic residues that were used to screen specified homologs.
Process	Protein	Function	Motif/ residues	Genome/source	PMID	Link
[Fe-S] Biosynthesis	SufC		Walker A, Walker B, Q loop, and ABC signature motifs	E. coli BW2952	29280002	https://link.springer.com/article/10.1007/s00775-017-1527-3
	SufB		C405, Y374, R378, G379, A385, F393
	SufD		H360
	SufS		C364
	SufE		C51, C254, and C405
	SufU		LPPVK motif
	SufA		CX61-65CXC motif
Precorrin-2 Biosynthesis	HemB	active site	K210, K263, Y 207, Y216, Y287; M181, V289 and Q236	plasmids	9406553	https://www.nature.com/articles/nsb1297-1025
	HemC	active site, cofactor binding	K55, K59, D84, R131, R132, R149	E.coli	1522882, 2122889, 8117733	https://pubmed.ncbi.nlm.nih.gov/2122889/; https://pubmed.ncbi.nlm.nih.gov/8117733/
	HemD
Siroheme Biosynthesis	SirA/CobA
	SirC
Protoheme Biosynthesis	AhbA	Substrate binding, catalysis	HXYXR motif/positively charged pocket, H115, R119	D. desulfuricans	24865947	https://pubmed.ncbi.nlm.nih.gov/24865947/
	AhbB		HXYXR motif/positively charged pocket, K152, R102
	AhbC	4Fe-4Fe binding	CXXXCXXC 12,18-didecarboxysiroheme deacetylase		32976912	https://www.sciencedirect.com/science/article/pii/S0167488920302196?via=ihub
	AhbD	4Fe-4Fe binding	CXXXCXXC heme b synthase
		auxiliary Fe-S binding	C-terminal motif CX2CX5CX2CX17C
Heme c Biosynthesis	CcmC	heme binding,	WWD domain: tryptophan-rich motif, WGXPMWGTXWDXRLT, 2 flanking Histidine	plasmids	9293186, 20599545	https://www.ncbi.nlm.nih.gov/pmc/articles/PMC4047167/; https://pubmed.ncbi.nlm.nih.gov/20599545/
	CcmF		H173, H261, H303, and H491 and the tryptophan-rich WWD signature motif		24631867	https://pubmed.ncbi.nlm.nih.gov/24631867/
Siroheme Destination	DsrAB, NasD, aSir, Fsr	Siroheme binding	CX4CXnCX3C, CX5CXnCX3C
Storage	Bfr	Heme coordination	M52, H130	E. coli	7664064, 28177216	https://pubmed.ncbi.nlm.nih.gov/7664064/ https://www.ncbi.nlm.nih.gov/pmc/articles/PMC5358871/
Heme c Binding	CcdA,CcP,MauG,Cbb3,TorA,CytC,NrfA	heme binding	CXXCH		19030605	https://pubmed.ncbi.nlm.nih.gov/19030605/
